# Supplementary material for: Hydrogen-bond inter­actions in morpholinium bromide
Source: Acta Crystallogr Sect E Struct Rep Online. 2011 Sep 14;67(Pt 10):o2594. doi: 10.1107/S1600536811035598 (PMC3201370; doi:10.1107/S1600536811035598)
Supplement: Supplementary file 1 [file e-67-o2594-sup1.cif]

##############################################################################
#                                                                            #
# This CIF contains the data in a paper accepted for publication in          #
# Acta Crystallographica Section E. It conforms to the requirements of       #
# Notes for Authors for Acta Crystallographica Section E, and has been       #
# peer reviewed under the auspices of the IUCr Commission on Journals.       #
#                                                                            #
# Full details of the Crystallographic Information File format               #
# are given in the paper "The Crystallographic Information File (CIF):       #
# a New Standard Archive File for Crystallography" by S. R. Hall, F. H.      #
# Allen and I. D. Brown [Acta Cryst. (1991), A47, 655-685].                  #
#                                                                            #
# The current version of the core CIF dictionary is obtainable from          #
# ftp://ftp.iucr.org/pub/cif_core.dic.                                       #
#                                                                            #
# Software is freely available for graphical display of the structure(s)     #
# in this CIF. For information consult the CIF software page                 #
# http://www.iucr.org/resources/cif/software.                                #
#                                                                            #
# This file may be used for bona fide research purposes within the           #
# scientific community so long as proper attribution is given to the journal # 
# article from which it was obtained.                                        #
#                                                                            #
##############################################################################
data_global
_audit_creation_method     'from SHELXL97 CIF and IUCr SHELXL97-template'
_journal_date_recd_electronic     2011-08-11
_journal_date_accepted     2011-09-01
_journal_name_full     'Acta Crystallographica, Section E'
_journal_year     2011
_journal_volume     67
_journal_issue     10
_journal_page_first     o2594
_journal_page_last     o2594
_journal_paper_category     QO
_journal_coeditor_code     LR2027
_publ_contact_author_name     'Alvaro de Sousa'
_publ_contact_author_address
;
School of Chemistry
Molecular Sciences Institute
University of the Witwatersrand
Private Bag 3
Wits 2050
Johannesburg
South Africa
;
_publ_contact_author_email     'Alvaro.DeSousa@wits.ac.za'
_publ_contact_author_fax     '+27 11 717-6749'
_publ_contact_author_phone     '+27 11 717-6710'
_publ_section_title
;
Hydrogen-bond interactions in morpholinium bromide
;
loop_
    _publ_author_name
    _publ_author_footnote
    _publ_author_address
    'Padayachy, Kamentheren' .
; School of Chemistry
Molecular Sciences Institute
University of the Witwatersrand
Private Bag 3
Wits 2050
Johannesburg
South Africa
;
    'Mgcima, Zolani' .
; School of Chemistry
Molecular Sciences Institute
University of the Witwatersrand
Private Bag 3
Wits 2050
Johannesburg
South Africa
;
    'Fernandes, Manuel A.' .
; School of Chemistry
Molecular Sciences Institute
University of the Witwatersrand
Private Bag 3
Wits 2050
Johannesburg
South Africa
;
    'Marques, Helder M.' .
; School of Chemistry
Molecular Sciences Institute
University of the Witwatersrand
Private Bag 3
Wits 2050
Johannesburg
South Africa
;
    'Sousa, Alvaro S. de' .
; School of Chemistry
Molecular Sciences Institute
University of the Witwatersrand
Private Bag 3
Wits 2050
Johannesburg
South Africa
;
data_I
_chemical_name_systematic
;
morpholinium bromide
;
_chemical_name_common     'Morpholine Hydrobromide'
_chemical_formula_moiety     'C4 H10 N O +, Br -'
_chemical_formula_sum     'C4 H10 Br N O'
_chemical_formula_iupac     'C4 H10 N O +, Br -'
_chemical_formula_weight     168.04
_chemical_melting_point     ?
_symmetry_cell_setting     monoclinic
_symmetry_space_group_name_H-M     'P 21/c'
_symmetry_space_group_name_Hall     '-P 2ybc'
loop_
    _symmetry_equiv_pos_as_xyz
    'x, y, z'
    '-x, y+1/2, -z+1/2'
    '-x, -y, -z'
    'x, 1/2-y, z+1/2'
_cell_length_a     6.1247(2)
_cell_length_b     10.3063(3)
_cell_length_c     10.1141(3)
_cell_angle_alpha     90.00
_cell_angle_beta     100.312(2)
_cell_angle_gamma     90.00
_cell_volume     628.12(3)
_cell_formula_units_Z     4
_cell_measurement_reflns_used     5677
_cell_measurement_theta_min     2.85
_cell_measurement_theta_max     28.25
_cell_measurement_temperature     173(2)
_exptl_crystal_description     'needle'
_exptl_crystal_colour     'colourless'
_exptl_crystal_size_max     0.40
_exptl_crystal_size_mid     0.20
_exptl_crystal_size_min     0.09
_exptl_crystal_density_diffrn     1.777
_exptl_crystal_density_meas     ?
_exptl_crystal_density_method     'not measured'
_exptl_crystal_F_000     336
_exptl_absorpt_coefficient_mu     6.435
_exptl_absorpt_correction_type     integration
_exptl_absorpt_process_details
;
(face indexed absorption corrections carried out with XPREP; Sheldrick,
2008)
;
_exptl_absorpt_correction_T_min     0.1828
_exptl_absorpt_correction_T_max     0.5951
_exptl_special_details
;
 Intensity data were collected on a Bruker APEX II CCD area detector
diffractometer with graphite monochromated Mo K\a radiation (50 kV, 30 mA)
using the APEX 2 (Bruker, 2005) data collection software. The collection
method involved \w-scans of width 0.5\% and 512 x 512 bit data frames. Data
reduction was carried out using the program SAINT-Plus (Bruker, 2005). The
crystal structure was solved by direct methods using SHELXTL
(Sheldrick, 2008). Non-hydrogen atoms were first refined isotropically
followed by anisotropic refinement by full matrix least-squares calculations
based on F^2^ using SHELXTL.
;
_diffrn_ambient_temperature     173(2)
_diffrn_radiation_type     MoK\a
_diffrn_radiation_wavelength     0.71073
_diffrn_radiation_source     'fine-focus sealed tube'
_diffrn_radiation_monochromator     graphite
_diffrn_measurement_device_type     'Bruker APEXII CCD area-detector'
_diffrn_measurement_method     '\f and \w'
_diffrn_detector_area_resol_mean     ?
_diffrn_reflns_number     11662
_diffrn_reflns_av_R_equivalents     0.2101
_diffrn_reflns_av_sigmaI/netI     0.0809
_diffrn_reflns_theta_min     2.85
_diffrn_reflns_theta_max     28.00
_diffrn_reflns_theta_full     28.00
_diffrn_measured_fraction_theta_max     1.000
_diffrn_measured_fraction_theta_full     1.000
_diffrn_reflns_limit_h_min     -8
_diffrn_reflns_limit_h_max     8
_diffrn_reflns_limit_k_min     -13
_diffrn_reflns_limit_k_max     13
_diffrn_reflns_limit_l_min     -13
_diffrn_reflns_limit_l_max     13
_diffrn_standards_number     ?
_diffrn_standards_interval_count     ?
_diffrn_standards_interval_time     ?
_diffrn_standards_decay_%     ?
_refine_special_details
;
 Refinement of F^2^ against ALL reflections.  The weighted R-factor wR and
 goodness of fit S are based on F^2^, conventional R-factors R are based
 on F, with F set to zero for negative F^2^. The threshold expression of
 F^2^ > 2sigma(F^2^) is used only for calculating R-factors(gt) etc. and is
 not relevant to the choice of reflections for refinement.  R-factors based
 on F^2^ are statistically about twice as large as those based on F, and R-
 factors based on ALL data will be even larger.
;
_reflns_number_total     1516
_reflns_number_gt     1314
_reflns_threshold_expression     I>2\s(I)
_refine_ls_structure_factor_coef     Fsqd
_refine_ls_matrix_type     full
_refine_ls_R_factor_all     0.0430
_refine_ls_R_factor_gt     0.0388
_refine_ls_wR_factor_gt     0.0977
_refine_ls_wR_factor_ref     0.0995
_refine_ls_goodness_of_fit_ref     1.034
_refine_ls_restrained_S_all     1.034
_refine_ls_number_reflns     1516
_refine_ls_number_parameters     64
_refine_ls_number_restraints     0
_refine_ls_hydrogen_treatment     constr
_refine_ls_weighting_scheme     calc
_refine_ls_weighting_details
         'calc w=1/[\s^2^(Fo^2^)+(0.0518P)^2^+0.0000P] where P=(Fo^2^+2Fc^2^)/3'
_atom_sites_solution_hydrogens     geom
_atom_sites_solution_primary     direct
_atom_sites_solution_secondary     difmap
_refine_ls_shift/su_max     0.002
_refine_ls_shift/su_mean     0.000
_refine_diff_density_max     1.069
_refine_diff_density_min     -1.379
_refine_ls_extinction_method     none
_refine_ls_extinction_coef     ?
loop_
    _atom_type_symbol
    _atom_type_description
    _atom_type_scat_dispersion_real
    _atom_type_scat_dispersion_imag
    _atom_type_scat_source
    'C' 'C' 0.0033 0.0016
                         'International Tables Vol C Tables 4.2.6.8 and 6.1.1.4'
    'H' 'H' 0.0000 0.0000
                         'International Tables Vol C Tables 4.2.6.8 and 6.1.1.4'
    'N' 'N' 0.0061 0.0033
                         'International Tables Vol C Tables 4.2.6.8 and 6.1.1.4'
    'O' 'O' 0.0106 0.0060
                         'International Tables Vol C Tables 4.2.6.8 and 6.1.1.4'
    'Br' 'Br' -0.2901 2.4595
                         'International Tables Vol C Tables 4.2.6.8 and 6.1.1.4'
_computing_data_collection     'APEX2 (Bruker, 2005)'
_computing_cell_refinement     'APEX2 (Bruker, 2005)'
_computing_data_reduction     'SAINT-Plus (Bruker, 2005)'
_computing_structure_solution     'SHELXS97 (Sheldrick, 2008)'
_computing_structure_refinement
                         'SHELXL97 (Sheldrick, 2008) and WinGX (Farrugia, 1997)'
_computing_molecular_graphics
                            'SHELXTL (Sheldrick, 2008) and PLATON, (Spek, 2009)'
_computing_publication_material     'SHELXTL (Sheldrick, 2008)'
loop_
    _atom_site_type_symbol
    _atom_site_label
    _atom_site_fract_x
    _atom_site_fract_y
    _atom_site_fract_z
    _atom_site_U_iso_or_equiv
    _atom_site_adp_type
    _atom_site_calc_flag
    _atom_site_refinement_flags
    _atom_site_occupancy
    _atom_site_symmetry_multiplicity
    _atom_site_disorder_assembly
    _atom_site_disorder_group
    Br Br1 0.74904(4) 0.11971(3) 0.07284(3) 0.02454(16) Uani d . 1 1 . .
    O O1 0.2489(4) 0.10940(17) 0.4694(3) 0.0263(5) Uani d . 1 1 . .
    N N1 0.2813(4) 0.0830(2) 0.1937(2) 0.0199(5) Uani d . 1 1 . .
    H H1A 0.3739 0.0758 0.1318 0.024 Uiso calc R 1 1 . .
    H H1B 0.1372 0.0808 0.1480 0.024 Uiso calc R 1 1 . .
    C C1 0.3228(5) 0.2082(3) 0.2657(3) 0.0243(6) Uani d . 1 1 . .
    H H1C 0.2788 0.2807 0.2024 0.029 Uiso calc R 1 1 . .
    H H1D 0.4831 0.2170 0.3026 0.029 Uiso calc R 1 1 . .
    C C4 0.3199(5) -0.0280(3) 0.2893(3) 0.0246(6) Uani d . 1 1 . .
    H H4A 0.4801 -0.0347 0.3272 0.029 Uiso calc R 1 1 . .
    H H4B 0.2732 -0.1098 0.2410 0.029 Uiso calc R 1 1 . .
    C C2 0.1926(5) 0.2149(3) 0.3781(3) 0.0273(6) Uani d . 1 1 . .
    H H2A 0.2241 0.2980 0.4268 0.033 Uiso calc R 1 1 . .
    H H2B 0.0319 0.2119 0.3404 0.033 Uiso calc R 1 1 . .
    C C3 0.1915(5) -0.0094(3) 0.4004(3) 0.0272(6) Uani d . 1 1 . .
    H H3A 0.0308 -0.0095 0.3628 0.033 Uiso calc R 1 1 . .
    H H3B 0.2221 -0.0824 0.4646 0.033 Uiso calc R 1 1 . .
loop_
    _atom_site_aniso_label
    _atom_site_aniso_U_11
    _atom_site_aniso_U_22
    _atom_site_aniso_U_33
    _atom_site_aniso_U_12
    _atom_site_aniso_U_13
    _atom_site_aniso_U_23
    Br1 0.0153(2) 0.0332(2) 0.0242(2) -0.00109(9) 0.00118(14) -0.00764(10)
    O1 0.0358(13) 0.0301(11) 0.0127(10) 0.0010(8) 0.0031(9) 0.0004(7)
    N1 0.0159(11) 0.0289(11) 0.0147(11) 0.0018(8) 0.0021(9) -0.0013(8)
    C1 0.0259(14) 0.0220(13) 0.0238(14) -0.0055(10) 0.0014(11) 0.0010(10)
    C4 0.0274(14) 0.0238(14) 0.0213(14) 0.0042(10) 0.0014(11) -0.0004(10)
    C2 0.0336(16) 0.0246(14) 0.0225(15) 0.0050(11) 0.0018(13) -0.0047(11)
    C3 0.0340(15) 0.0245(14) 0.0230(14) -0.0033(11) 0.0053(12) 0.0037(11)
_geom_special_details
;
 All esds (except the esd in the dihedral angle between two l.s. planes)
 are estimated using the full covariance matrix.  The cell esds are taken
 into account individually in the estimation of esds in distances, angles
 and torsion angles; correlations between esds in cell parameters are only
 used when they are defined by crystal symmetry.  An approximate (isotropic)
 treatment of cell esds is used for estimating esds involving l.s. planes.
;
loop_
    _geom_bond_atom_site_label_1
    _geom_bond_atom_site_label_2
    _geom_bond_site_symmetry_2
    _geom_bond_distance
    _geom_bond_publ_flag
    O1 C3 . 1.422(3) ?
    O1 C2 . 1.428(3) ?
    N1 C1 . 1.481(3) ?
    N1 C4 . 1.490(3) ?
    N1 H1A . 0.9200 ?
    N1 H1B . 0.9200 ?
    C1 C2 . 1.502(4) ?
    C1 H1C . 0.9900 ?
    C1 H1D . 0.9900 ?
    C4 C3 . 1.495(4) ?
    C4 H4A . 0.9900 ?
    C4 H4B . 0.9900 ?
    C2 H2A . 0.9900 ?
    C2 H2B . 0.9900 ?
    C3 H3A . 0.9900 ?
    C3 H3B . 0.9900 ?
loop_
    _geom_angle_atom_site_label_1
    _geom_angle_atom_site_label_2
    _geom_angle_atom_site_label_3
    _geom_angle_site_symmetry_1
    _geom_angle_site_symmetry_3
    _geom_angle
    _geom_angle_publ_flag
    C3 O1 C2 . . 109.1(2) ?
    C1 N1 C4 . . 110.9(2) ?
    C1 N1 H1A . . 109.5 ?
    C4 N1 H1A . . 109.5 ?
    C1 N1 H1B . . 109.5 ?
    C4 N1 H1B . . 109.5 ?
    H1A N1 H1B . . 108.1 ?
    N1 C1 C2 . . 110.1(2) ?
    N1 C1 H1C . . 109.6 ?
    C2 C1 H1C . . 109.6 ?
    N1 C1 H1D . . 109.6 ?
    C2 C1 H1D . . 109.6 ?
    H1C C1 H1D . . 108.1 ?
    N1 C4 C3 . . 110.2(2) ?
    N1 C4 H4A . . 109.6 ?
    C3 C4 H4A . . 109.6 ?
    N1 C4 H4B . . 109.6 ?
    C3 C4 H4B . . 109.6 ?
    H4A C4 H4B . . 108.1 ?
    O1 C2 C1 . . 110.8(2) ?
    O1 C2 H2A . . 109.5 ?
    C1 C2 H2A . . 109.5 ?
    O1 C2 H2B . . 109.5 ?
    C1 C2 H2B . . 109.5 ?
    H2A C2 H2B . . 108.1 ?
    O1 C3 C4 . . 111.3(2) ?
    O1 C3 H3A . . 109.4 ?
    C4 C3 H3A . . 109.4 ?
    O1 C3 H3B . . 109.4 ?
    C4 C3 H3B . . 109.4 ?
    H3A C3 H3B . . 108.0 ?
loop_
    _geom_torsion_atom_site_label_1
    _geom_torsion_atom_site_label_2
    _geom_torsion_atom_site_label_3
    _geom_torsion_atom_site_label_4
    _geom_torsion_site_symmetry_1
    _geom_torsion_site_symmetry_2
    _geom_torsion_site_symmetry_3
    _geom_torsion_site_symmetry_4
    _geom_torsion
    _geom_torsion_publ_flag
    C4 N1 C1 C2 . . . . -52.4(3) ?
    C1 N1 C4 C3 . . . . 52.1(3) ?
    C3 O1 C2 C1 . . . . -62.4(3) ?
    N1 C1 C2 O1 . . . . 57.9(3) ?
    C2 O1 C3 C4 . . . . 62.3(3) ?
    N1 C4 C3 O1 . . . . -57.4(3) ?
loop_
    _geom_hbond_atom_site_label_D
    _geom_hbond_atom_site_label_H
    _geom_hbond_atom_site_label_A
    _geom_hbond_site_symmetry_A
    _geom_hbond_distance_DH
    _geom_hbond_distance_HA
    _geom_hbond_distance_DA
    _geom_hbond_angle_DHA
    _geom_hbond_publ_flag
    N1 H1A Br1 . 0.92 2.52 3.331(2) 148 y
    N1 H1A Br1 3_655 0.92 2.89 3.389(2) 115 y
    N1 H1B Br1 1_455 0.92 2.40 3.292(2) 164 y
    C4 H4A O1 3_656 0.99 2.52 3.366(4) 143 y
    C1 H1C O1 4_554 0.99 2.59 3.498(4) 152 y
_iucr_refine_instructions_details
;
TITL 8m_alv14_0s in P2(1)/c
CELL  0.71073   6.1247  10.3063  10.1141   90.000  100.312   90.000
ZERR     4.00   0.0002   0.0003   0.0003    0.000    0.002    0.000
LATT   1
SYMM  - X, 1/2 + Y, 1/2 - Z
SFAC  C    H    N    O    BR
UNIT  16   40   4    4    4
MERG   2
OMIT    -2.00  56.00
FMAP   2
PLAN    5
SIZE     0.09   0.20   0.40
ACTA
HTAB    2.00000
BOND   $H
CONF
L.S.   4
TEMP  -100.00
WGHT    0.051800
FVAR       0.15627
BR1   5    0.749040    0.119712    0.072841    11.00000    0.01535    0.03323 =
         0.02418   -0.00764    0.00118   -0.00109
O1    4    0.248868    0.109405    0.469409    11.00000    0.03584    0.03006 =
         0.01266    0.00039    0.00308    0.00095
N1    3    0.281253    0.083037    0.193657    11.00000    0.01594    0.02893 =
         0.01471   -0.00132    0.00212    0.00179
AFIX  23
H1A   2    0.373928    0.075761    0.131797    11.00000   -1.20000
H1B   2    0.137181    0.080825    0.148018    11.00000   -1.20000
AFIX   0
C1    1    0.322771    0.208233    0.265738    11.00000    0.02595    0.02204 =
         0.02377    0.00095    0.00145   -0.00547
AFIX  23
H1C   2    0.278829    0.280741    0.202352    11.00000   -1.20000
H1D   2    0.483079    0.216981    0.302603    11.00000   -1.20000
AFIX   0
C4    1    0.319879   -0.028043    0.289286    11.00000    0.02741    0.02382 =
         0.02133   -0.00039    0.00137    0.00420
AFIX  23
H4A   2    0.480105   -0.034665    0.327225    11.00000   -1.20000
H4B   2    0.273159   -0.109806    0.241040    11.00000   -1.20000
AFIX   0
C2    1    0.192583    0.214866    0.378083    11.00000    0.03365    0.02463 =
         0.02251   -0.00470    0.00176    0.00504
AFIX  23
H2A   2    0.224116    0.297984    0.426830    11.00000   -1.20000
H2B   2    0.031912    0.211907    0.340447    11.00000   -1.20000
AFIX   0
C3    1    0.191527   -0.009351    0.400387    11.00000    0.03399    0.02452 =
         0.02304    0.00373    0.00526   -0.00335
AFIX  23
H3A   2    0.030762   -0.009543    0.362780    11.00000   -1.20000
H3B   2    0.222131   -0.082413    0.464579    11.00000   -1.20000
HKLF    4
REM  8m_alv14_0s in P2(1)/c
REM R1 =  0.0388 for   1314 Fo > 4sig(Fo)  and  0.0430 for all   1516 data
REM     64 parameters refined using      0 restraints
END
WGHT      0.0519      0.0000
REM Highest difference peak  1.069,  deepest hole -1.379,  1-sigma level  0.164
Q1    1   0.7549  0.0554  0.1072  11.00000  0.05    1.07
Q2    1   0.6781  0.0400  0.0468  11.00000  0.05    0.88
Q3    1   0.6597  0.2078  0.0448  11.00000  0.05    0.70
Q4    1   0.8240  0.2010  0.0938  11.00000  0.05    0.62
Q5    1   0.7415  0.1860  0.1138  11.00000  0.05    0.56
;
