# Supplementary material for: Hydrogen-bond inter­actions in morpholinium bromide
Source: Acta Crystallogr Sect E Struct Rep Online. 2011 Sep 14;67(Pt 10):o2594. doi: 10.1107/S1600536811035598 (PMC3201370; doi:10.1107/S1600536811035598)
Supplement: Supplementary file 2 [file e-67-o2594-Isup2.hkl]

#
# h,k,l, Fc-squared, Fo-squared, sigma(Fo-squared) and status flag
#
data_I
_shelx_title ' 8m_alv14_0s in P2(1)/c'
_shelx_refln_list_code          4
_shelx_F_calc_maximum      195.91
_exptl_crystal_F_000       336.00
_reflns_d_resolution_high  0.7570
 
loop_
 _symmetry_equiv_pos_as_xyz
 'x, y, z'
 '-x, y+1/2, -z+1/2'
 '-x, -y, -z'
 'x, -y-1/2, z-1/2'
 
_cell_length_a     6.1247
_cell_length_b    10.3063
_cell_length_c    10.1141
_cell_angle_alpha  90.000
_cell_angle_beta  100.312
_cell_angle_gamma  90.000
 
_shelx_F_squared_multiplier     1.000
 
loop_
 _refln_index_h
 _refln_index_k
 _refln_index_l
 _refln_F_squared_calc
 _refln_F_squared_meas
 _refln_F_squared_sigma
 _refln_observed_status
   1   0   0       83.12      194.05     16.52 o
   2   0   0    38379.99    31727.15   2707.76 o
   3   0   0      123.05      150.68     12.60 o
   4   0   0     9852.26    10261.67    873.04 o
   5   0   0       49.87       51.41      5.88 o
   6   0   0     2447.40     2517.81    250.96 o
   7   0   0       10.36        7.60      9.73 o
   1   1   0      418.45      535.93     22.64 o
   2   1   0        6.66        8.81      1.60 o
   3   1   0     1889.56     2037.07    102.57 o
   4   1   0        2.27        4.27      2.55 o
   5   1   0     1744.27     1775.65    115.28 o
   6   1   0        0.31       -1.01      5.08 o
   7   1   0      984.54     1007.18     67.79 o
   0   2   0      900.79      575.24     57.36 o
   1   2   0        1.39        9.94      3.31 o
   2   2   0      350.90      432.04     19.90 o
   3   2   0        7.10        9.23      2.36 o
   4   2   0       81.62       94.34      4.74 o
   5   2   0        5.25       10.44      3.80 o
   6   2   0       24.14       27.28      5.73 o
   7   2   0        4.23        7.43      6.93 o
   1   3   0     6570.17     6428.02    140.83 o
   2   3   0        1.61        3.99      1.83 o
   3   3   0     2934.45     3246.10    172.51 o
   4   3   0        8.04        5.24      3.56 o
   5   3   0     1255.91     1375.14     80.96 o
   6   3   0       17.04       17.57      5.68 o
   7   3   0      492.31      547.78     23.96 o
   0   4   0     7258.44     4892.80    519.85 o
   1   4   0        6.75        9.47      1.29 o
   2   4   0     8632.64     8597.41    261.58 o
   3   4   0       26.20       24.60      3.93 o
   4   4   0     5725.17     5941.94    313.68 o
   5   4   0       35.65       27.20      5.99 o
   6   4   0     3324.30     3595.93    176.87 o
   7   4   0       31.27       29.57      9.12 o
   1   5   0     2533.57     2085.05     45.22 o
   2   5   0        0.52       -0.09      2.00 o
   3   5   0     1714.84     1747.19     67.17 o
   4   5   0        0.93        0.56      3.37 o
   5   5   0      978.73     1125.69     57.99 o
   6   5   0        6.73        8.59      5.03 o
   7   5   0      440.01      459.51     21.43 o
   0   6   0      719.47      648.32     37.68 o
   1   6   0        8.35        7.29      2.54 o
   2   6   0      632.29      656.39      7.80 o
   3   6   0       14.69       18.98      3.34 o
   4   6   0      386.92      409.87     12.92 o
   5   6   0       21.53       24.88      4.84 o
   6   6   0      204.49      226.85     10.72 o
   7   6   0       13.80       16.35      9.05 o
   1   7   0     1203.21      990.21     34.52 o
   2   7   0        6.96        3.00      2.88 o
   3   7   0     1262.68     1233.25     19.05 o
   4   7   0        6.94        4.78      4.70 o
   5   7   0      969.04      982.89     27.42 o
   6   7   0        2.36        2.95      7.56 o
   0   8   0     3406.82     3143.48    121.27 o
   1   8   0        8.26        6.44      3.77 o
   2   8   0     2935.77     2591.96     96.12 o
   3   8   0       18.54       15.76      4.98 o
   4   8   0     1892.19     1842.26     31.69 o
   5   8   0        9.46       17.88      7.77 o
   6   8   0      924.36      936.19     24.74 o
   1   9   0     1646.48     1572.50     78.20 o
   2   9   0       38.46       20.53      5.62 o
   3   9   0      661.89      628.48     22.04 o
   4   9   0       47.89       44.76      9.42 o
   5   9   0      157.80      180.55     12.41 o
   0  10   0      919.23      864.07     84.36 o
   1  10   0        0.92       -7.59      8.34 o
   2  10   0      561.93      471.63     57.24 o
   3  10   0        1.45        3.95     11.28 o
   4  10   0      167.53      168.91     21.29 o
   5  10   0        2.54       11.40     12.71 o
   1  11   0      713.90      760.47     40.55 o
   2  11   0        1.47        6.21      9.06 o
   3  11   0      580.87      552.72     66.28 o
   4  11   0        2.58       -6.36     13.14 o
   0  12   0      808.15      938.75     79.65 o
   1  12   0        3.38       -3.59     11.53 o
   2  12   0      614.73      675.66     27.60 o
   3  12   0        8.96        9.34     14.58 o
   1  13   0        2.21        6.38     13.18 o
   2  13   0        0.01       -3.93     14.83 o
  -8   1   1      586.02      573.21     22.40 o
  -7   1   1      487.83      489.13     38.13 o
  -6   1   1     1536.04     1433.61    178.86 o
  -5   1   1      792.27      753.19     55.44 o
  -4   1   1     2701.16     2785.79    139.94 o
  -3   1   1      572.96      613.36     38.07 o
  -2   1   1     3814.77     4109.18    358.45 o
  -1   1   1      280.64      279.40     22.48 o
   0   1   1     1755.41     1702.11    175.47 o
   1   1   1      932.55     1010.23     49.94 o
   2   1   1     1392.01     1522.78     84.67 o
   3   1   1       32.38       26.43      2.70 o
   4   1   1     1152.77     1158.34     71.11 o
   5   1   1      213.16      189.61     21.88 o
   6   1   1      935.31      929.73     62.50 o
   7   1   1      190.93      225.22     21.86 o
  -7   2   1     1315.18     1528.18     77.43 o
  -6   2   1      555.36      573.76     31.23 o
  -5   2   1     3323.16     3613.20    217.56 o
  -4   2   1     1369.76     1497.92     89.98 o
  -3   2   1     7412.59     7573.50    488.08 o
  -2   2   1     3586.34     3849.04    179.35 o
  -1   2   1    14272.81    11591.58    605.10 o
   0   2   1     7345.32     5854.96    528.19 o
   1   2   1    14939.18    15657.61    796.93 o
   2   2   1     3994.64     4626.89    216.16 o
   3   2   1     8981.21     9687.83    504.60 o
   4   2   1     1482.13     1741.78     91.23 o
   5   2   1     4200.07     4497.28    230.83 o
   6   2   1      555.50      590.35     41.21 o
   7   2   1     1756.21     1810.73    133.28 o
  -7   3   1      124.25      144.42     11.07 o
  -6   3   1      609.26      607.72     41.17 o
  -5   3   1      272.56      288.72     22.13 o
  -4   3   1     1382.70     1412.08     72.70 o
  -3   3   1      523.63      527.08     33.18 o
  -2   3   1     2623.56     2532.75     85.56 o
  -1   3   1     1018.78      917.80     41.95 o
   0   3   1     3979.71     2641.67    239.83 o
   1   3   1     1117.36     1110.92     45.28 o
   2   3   1     2540.84     2677.17    131.42 o
   3   3   1      540.70      559.74     27.10 o
   4   3   1     1391.75     1509.60     63.23 o
   5   3   1      232.05      240.37     13.31 o
   6   3   1      650.86      625.56     27.55 o
   7   3   1       81.26       83.78      8.71 o
  -7   4   1       10.39        8.63      7.74 o
  -6   4   1      122.54      128.73     10.56 o
  -5   4   1       64.07      110.06     13.39 o
  -4   4   1      103.72       92.71     10.45 o
  -3   4   1      113.06      104.74      8.48 o
  -2   4   1       60.41       61.85      2.82 o
  -1   4   1       12.53       15.70      1.41 o
   0   4   1       52.65       54.73      3.61 o
   1   4   1       12.93       16.12      1.71 o
   2   4   1       32.16       31.02      2.80 o
   3   4   1       44.25       49.28      3.20 o
   4   4   1       85.17       89.61      4.48 o
   5   4   1       94.82      134.27      8.41 o
   6   4   1      132.91      140.71      9.52 o
   7   4   1      117.72      123.52     10.87 o
  -7   5   1       31.51       38.33     13.09 o
  -6   5   1      837.58      932.37     55.89 o
  -5   5   1       71.79       67.90      7.60 o
  -4   5   1     1635.42     1624.73     51.65 o
  -3   5   1      333.78      359.98     13.02 o
  -2   5   1     2992.23     2841.06     77.31 o
  -1   5   1     1312.84     1166.66     52.04 o
   0   5   1     5064.44     3910.96    198.83 o
   1   5   1     1780.82     1641.13     47.82 o
   2   5   1     2984.90     2948.73     81.92 o
   3   5   1      614.21      664.37     29.05 o
   4   5   1     1372.29     1489.34     54.63 o
   5   5   1      142.25      171.27      9.94 o
   6   5   1      417.85      467.76     24.58 o
   7   5   1       23.15       24.88      9.61 o
  -7   6   1      840.94      830.17     28.82 o
  -6   6   1      447.92      446.60     20.87 o
  -5   6   1     1906.64     1894.70     32.93 o
  -4   6   1      815.50      833.97     20.41 o
  -3   6   1     3675.89     3560.90     74.45 o
  -2   6   1     1086.38     1010.57     28.79 o
  -1   6   1     5389.93     4559.88    200.59 o
   0   6   1      837.13      728.07     31.17 o
   1   6   1     5651.74     4969.67     93.37 o
   2   6   1      665.96      634.56     11.11 o
   3   6   1     3897.34     3943.05    129.71 o
   4   6   1      453.23      468.90     13.61 o
   5   6   1     2157.30     2161.90     80.31 o
   6   6   1      255.05      269.21     11.04 o
   7   6   1      958.25     1034.04     32.75 o
  -6   7   1      142.96      135.06      9.85 o
  -5   7   1       97.94      117.53      9.98 o
  -4   7   1      276.88      265.10      8.81 o
  -3   7   1      281.66      289.33      7.82 o
  -2   7   1      447.90      428.97     13.97 o
  -1   7   1      668.48      589.15     22.62 o
   0   7   1      744.59      651.40     16.94 o
   1   7   1      629.78      576.83     16.44 o
   2   7   1      953.09      873.19     16.61 o
   3   7   1      266.01      273.44      7.26 o
   4   7   1      744.95      716.05     13.96 o
   5   7   1       77.78       90.18      7.59 o
   6   7   1      380.96      397.09     17.71 o
  -6   8   1       14.17       14.95      9.07 o
  -5   8   1       20.63       31.95      8.17 o
  -4   8   1       17.21       23.23      7.63 o
  -3   8   1       96.22       95.28      7.11 o
  -2   8   1      309.53      295.98     14.07 o
  -1   8   1      364.09      335.64     17.78 o
   0   8   1     1025.26      956.53     44.26 o
   1   8   1      704.16      614.05     34.28 o
   2   8   1      560.88      543.53     11.70 o
   3   8   1      486.52      473.05     10.99 o
   4   8   1      144.89      143.91      9.27 o
   5   8   1      176.58      203.22     11.22 o
   6   8   1        9.24       20.48      9.55 o
  -6   9   1      353.31      360.62     18.70 o
  -5   9   1      325.82      337.57     15.91 o
  -4   9   1      523.68      500.20     33.04 o
  -3   9   1      311.49      286.62     11.94 o
  -2   9   1      567.55      494.31     32.51 o
  -1   9   1      143.38      127.68      9.10 o
   0   9   1      539.51      531.55     16.26 o
   1   9   1       49.60       49.02      9.59 o
   2   9   1      658.82      610.86     41.84 o
   3   9   1       71.31       70.93      7.75 o
   4   9   1      625.55      647.37     16.73 o
   5   9   1      101.27      111.04     12.23 o
  -5  10   1      762.92      784.62     44.98 o
  -4  10   1      149.24      142.59     13.65 o
  -3  10   1     1314.60     1200.26    106.76 o
  -2  10   1      143.59      146.52     13.32 o
  -1  10   1     1576.08     1561.94     95.69 o
   0  10   1      130.34      129.65     12.85 o
   1  10   1     1278.32     1263.50     98.47 o
   2  10   1      136.41      141.48     13.90 o
   3  10   1      801.92      731.34     55.02 o
   4  10   1      115.64      117.32     16.13 o
   5  10   1      453.96      436.70     22.27 o
  -4  11   1       82.80       88.82     15.68 o
  -3  11   1       21.33       24.08     12.72 o
  -2  11   1      145.02      145.27     15.14 o
  -1  11   1       31.30       45.89     11.82 o
   0  11   1      158.52      181.17     15.27 o
   1  11   1       46.96       39.76     11.97 o
   2  11   1      132.76      137.86     12.84 o
   3  11   1       39.17       35.91     14.39 o
   4  11   1       93.59       85.22     17.05 o
  -3  12   1       89.30       96.97     17.10 o
  -2  12   1        8.21       13.39     13.99 o
  -1  12   1       83.69       86.41     14.69 o
   0  12   1        0.85       -3.63     11.50 o
   1  12   1       68.26       72.71     12.28 o
   2  12   1        2.46       -2.15     11.41 o
   3  12   1       63.99       55.78     16.01 o
  -2  13   1      296.37      317.55     30.54 o
  -1  13   1       77.43       67.88     16.16 o
   0  13   1      259.41      333.76     22.28 o
   1  13   1      119.33      142.60     15.97 o
   2  13   1      164.43      168.33     21.74 o
  -8   0   2      821.44      752.57     33.70 o
  -7   0   2      636.76      646.60     27.95 o
  -6   0   2     2388.57     2578.66    230.41 o
  -5   0   2     1234.62     1475.73     63.95 o
  -4   0   2     4423.14     5207.04    321.95 o
  -3   0   2     3065.71     3572.73    256.54 o
  -2   0   2     6612.23     7257.68    992.21 o
  -1   0   2    12601.24    13217.12   1712.98 o
   0   0   2     2146.34     2643.79    421.10 o
   1   0   2    23095.46    19315.53   2406.35 o
   2   0   2     2105.38     2392.04    186.79 o
   3   0   2    10330.18    11028.93   1168.52 o
   4   0   2     1656.58     1681.81    160.77 o
   5   0   2     3545.19     3116.16    721.29 o
   6   0   2     1081.89     1059.41     88.17 o
   7   0   2      868.97      917.58     94.10 o
  -8   1   2      435.68      423.07     19.60 o
  -7   1   2       98.37      105.97     10.25 o
  -6   1   2     1228.02     1309.15     68.61 o
  -5   1   2      215.80      282.75     13.74 o
  -4   1   2     2401.99     3037.92    129.87 o
  -3   1   2      559.03      701.90     41.63 o
  -2   1   2     3953.66     4473.12    399.26 o
  -1   1   2     2296.36     2561.57    221.76 o
   0   1   2     2197.24     2212.82    254.61 o
   1   1   2     3825.42     4170.34    250.81 o
   2   1   2     1357.96     1492.64     82.85 o
   3   1   2     1762.96     1957.73     90.42 o
   4   1   2      846.70      851.13     47.36 o
   5   1   2      768.55      788.64     51.62 o
   6   1   2      613.86      614.35     36.51 o
   7   1   2      287.09      284.26     21.18 o
  -8   2   2        5.03        0.63      9.80 o
  -7   2   2        1.58        3.11      6.31 o
  -6   2   2        3.83        4.35      3.83 o
  -5   2   2        1.58       53.20     13.52 o
  -4   2   2        6.69        4.85      3.35 o
  -3   2   2        0.30       -1.23      2.11 o
  -2   2   2       10.29        8.31      2.32 o
  -1   2   2        5.51        7.06      1.24 o
   0   2   2       54.73       50.74      4.39 o
   1   2   2       48.80       60.66      3.55 o
   2   2   2       13.65       16.39      2.29 o
   3   2   2       62.53       68.47      6.40 o
   4   2   2        2.93        2.67      3.50 o
   5   2   2       30.82       64.38      6.08 o
   6   2   2        0.14        0.41      6.48 o
   7   2   2       13.03        8.86      7.91 o
  -7   3   2      327.44      348.15     18.84 o
  -6   3   2      856.94     1025.83     57.90 o
  -5   3   2      706.99      786.49     59.32 o
  -4   3   2     1809.45     2108.75    111.17 o
  -3   3   2     1068.16     1150.76     95.15 o
  -2   3   2     3975.25     4139.79    289.45 o
  -1   3   2      877.23      813.87     66.24 o
   0   3   2     9983.63     8223.84    788.37 o
   1   3   2      886.73      826.16     45.36 o
   2   3   2     5430.12     5947.99    311.51 o
   3   3   2      999.86     1109.97     56.03 o
   4   3   2     2118.69     2331.21    105.76 o
   5   3   2      794.46      836.76     48.25 o
   6   3   2      596.15      609.22     39.46 o
   7   3   2      429.52      423.37     23.23 o
  -7   4   2     1194.48     1195.04     54.14 o
  -6   4   2      598.91      590.67     21.86 o
  -5   4   2     2718.40     2929.16    181.25 o
  -4   4   2     1553.02     1657.60    123.08 o
  -3   4   2     4290.71     4453.74    306.76 o
  -2   4   2     3346.19     3348.49    185.29 o
  -1   4   2     3470.00     2817.51    218.52 o
   0   4   2     6474.30     5270.43    402.06 o
   1   4   2     1999.93     1878.54     88.31 o
   2   4   2     4505.76     4786.67    210.82 o
   3   4   2     2146.97     2313.17    106.78 o
   4   4   2     2183.84     2362.67     92.96 o
   5   4   2     1639.20     1737.86     86.68 o
   6   4   2      840.78      835.93     49.64 o
   7   4   2     1047.50      998.85     59.29 o
  -7   5   2      127.02      139.29     15.56 o
  -6   5   2      358.22      359.30     16.71 o
  -5   5   2      298.20      319.34     28.27 o
  -4   5   2      715.34      740.23     52.00 o
  -3   5   2      534.12      562.37     31.28 o
  -2   5   2      974.71      858.83     38.12 o
  -1   5   2      682.72      549.43     30.11 o
   0   5   2      742.90      584.88     30.62 o
   1   5   2      411.82      365.73     12.76 o
   2   5   2      681.59      659.29     22.16 o
   3   5   2      270.78      278.31     13.70 o
   4   5   2      514.94      521.33     17.21 o
   5   5   2      160.79      177.44     11.12 o
   6   5   2      306.85      303.16     15.67 o
   7   5   2       96.95       96.21     11.43 o
  -7   6   2       17.18       24.82     12.76 o
  -6   6   2       27.07       35.57     11.03 o
  -5   6   2       53.97       90.42     14.92 o
  -4   6   2       31.74       37.03      4.27 o
  -3   6   2       72.74       57.23      5.56 o
  -2   6   2       37.52       33.99      3.07 o
  -1   6   2        5.03        6.03      2.04 o
   0   6   2       39.23       39.72      2.74 o
   1   6   2        2.67        3.56      2.27 o
   2   6   2       23.36       20.48      3.35 o
   3   6   2       58.20       59.07      4.55 o
   4   6   2        4.90        8.32      4.74 o
   5   6   2      115.81      131.60      8.31 o
   6   6   2        1.10       -2.06      6.98 o
  -6   7   2      756.50      769.15     23.36 o
  -5   7   2      232.97      256.11      8.66 o
  -4   7   2     1279.29     1357.92     51.61 o
  -3   7   2      486.04      461.89     10.47 o
  -2   7   2     1682.94     1524.33     80.95 o
  -1   7   2      809.04      687.06     41.20 o
   0   7   2     1389.38     1226.88     34.21 o
   1   7   2      774.95      742.10     14.65 o
   2   7   2     1065.28     1019.27     18.93 o
   3   7   2      574.60      584.13     12.99 o
   4   7   2      665.84      674.50     19.18 o
   5   7   2      324.63      344.40     11.46 o
   6   7   2      394.00      401.12     14.94 o
  -6   8   2      340.38      356.72     16.03 o
  -5   8   2      943.19      932.01     44.88 o
  -4   8   2      848.17      822.41     55.24 o
  -3   8   2     1755.76     1585.17     59.40 o
  -2   8   2     1585.77     1379.69     76.76 o
  -1   8   2     2479.86     2054.75     95.70 o
   0   8   2     1914.09     1704.84     65.86 o
   1   8   2     2184.44     1996.63     57.55 o
   2   8   2     1386.04     1345.27     31.67 o
   3   8   2     1295.75     1313.85     25.79 o
   4   8   2      740.75      728.37     18.94 o
   5   8   2      632.55      632.24     18.13 o
   6   8   2      344.74      383.47     16.24 o
  -6   9   2        7.81        2.82      9.71 o
  -5   9   2      185.58      171.23     14.10 o
  -4   9   2       13.19       19.40      8.18 o
  -3   9   2      129.09      113.52      9.97 o
  -2   9   2       80.26       84.61      9.22 o
  -1   9   2       33.23       27.94      7.06 o
   0   9   2      397.14      404.52     14.03 o
   1   9   2       20.09       24.37      6.64 o
   2   9   2      526.73      522.18     17.64 o
   3   9   2       62.86       73.43      7.74 o
   4   9   2      305.62      309.85     13.74 o
   5   9   2       92.78      104.10     11.77 o
  -5  10   2       10.15       22.26     12.30 o
  -4  10   2      161.63      157.97     13.50 o
  -3  10   2       46.21       40.26      9.87 o
  -2  10   2      140.45      137.53     13.47 o
  -1  10   2      213.41      208.89     14.87 o
   0  10   2       44.03       38.81      9.95 o
   1  10   2      373.19      354.49     21.98 o
   2  10   2        8.98        4.51      8.49 o
   3  10   2      269.11      228.13     15.49 o
   4  10   2        5.67        2.40     11.36 o
   5  10   2       91.28       78.54     14.89 o
  -4  11   2      278.29      234.41     30.35 o
  -3  11   2       97.39      101.53     16.22 o
  -2  11   2      399.19      388.68     22.81 o
  -1  11   2      138.33      134.31     14.44 o
   0  11   2      431.22      438.11     21.16 o
   1  11   2      166.62      173.98     13.80 o
   2  11   2      387.07      359.44     24.15 o
   3  11   2      135.47      125.04     17.29 o
   4  11   2      283.35      234.61     21.51 o
  -3  12   2      280.57      291.28     22.41 o
  -2  12   2      155.56      171.26     19.15 o
  -1  12   2      460.45      546.53     44.86 o
   0  12   2      172.51      209.19     17.80 o
   1  12   2      562.73      643.05     38.38 o
   2  12   2      247.33      243.41     18.35 o
   3  12   2      397.19      426.97     40.60 o
  -2  13   2       17.11       22.29     16.81 o
  -1  13   2       70.82       83.27     15.74 o
   0  13   2        3.68        2.24     11.97 o
   1  13   2      102.44      132.48     15.59 o
  -8   1   3        2.25       -2.45      9.39 o
  -7   1   3      641.71      586.89     19.43 o
  -6   1   3      102.29       88.02      8.21 o
  -5   1   3     1609.14     1848.03    126.12 o
  -4   1   3      329.97      418.15     25.02 o
  -3   1   3     3448.04     3714.81    319.03 o
  -2   1   3      867.86     1114.45     96.03 o
  -1   1   3     5509.93     5774.22    648.05 o
   0   1   3       11.40       11.85      1.63 o
   1   1   3     5008.12     5616.89    405.53 o
   2   1   3      233.73      264.29     15.28 o
   3   1   3     3253.31     3646.89    196.34 o
   4   1   3      251.01      266.99     14.43 o
   5   1   3     1724.23     1775.37    128.16 o
   6   1   3       46.11       47.65      7.07 o
   7   1   3      840.32      823.11     55.68 o
  -7   2   3      129.55      119.15     11.22 o
  -6   2   3     3228.57     3353.75    209.19 o
  -5   2   3      470.97      555.28     43.68 o
  -4   2   3     6518.34     6675.79    476.70 o
  -3   2   3     1359.48     1515.70    143.82 o
  -2   2   3    11292.66    11919.91   1133.09 o
  -1   2   3     2802.64     2702.47    274.35 o
   0   2   3    12146.97    11406.04   1304.26 o
   1   2   3     1959.23     2173.42    124.23 o
   2   2   3     7419.49     8256.57    489.82 o
   3   2   3      697.94      743.84     37.63 o
   4   2   3     3846.29     4281.36    206.40 o
   5   2   3      261.64      226.01     10.41 o
   6   2   3     1787.37     1761.75    117.83 o
   7   2   3      108.29       89.70      9.62 o
  -7   3   3      499.84      438.89     16.07 o
  -6   3   3       43.45       38.31      5.31 o
  -5   3   3     1042.40     1140.45     96.28 o
  -4   3   3       63.44       36.57     11.55 o
  -3   3   3     1996.73     2140.79    189.19 o
  -2   3   3       67.04       70.02      5.04 o
  -1   3   3     3609.10     2877.80    303.48 o
   0   3   3       10.79        8.93      1.76 o
   1   3   3     3847.68     4054.18    214.72 o
   2   3   3       20.65       18.91      2.89 o
   3   3   3     2234.12     2345.30    112.82 o
   4   3   3       33.17       33.04      4.15 o
   5   3   3     1059.91     1109.58     57.52 o
   6   3   3       35.54       39.48      8.27 o
   7   3   3      405.52      382.82     20.24 o
  -7   4   3        0.36       -0.88     11.80 o
  -6   4   3       41.20       39.87     10.20 o
  -5   4   3       11.29       15.96      6.47 o
  -4   4   3      109.61      114.35      9.38 o
  -3   4   3        0.08        0.04      2.63 o
  -2   4   3      267.67      270.06     21.10 o
  -1   4   3      420.65      397.06     32.66 o
   0   4   3      312.24      304.39     24.18 o
   1   4   3     1261.55     1429.26     84.29 o
   2   4   3       47.20       54.41      3.60 o
   3   4   3      367.32      416.63     21.95 o
   4   4   3        2.30        1.40      4.50 o
   5   4   3       34.72       50.40      6.48 o
   6   4   3        0.82       -2.62      6.71 o
   7   4   3        8.56        6.64      9.31 o
  -7   5   3      649.64      610.17     21.54 o
  -6   5   3       63.97       63.47     10.10 o
  -5   5   3     1527.46     1442.92     39.08 o
  -4   5   3       81.72       95.78      7.21 o
  -3   5   3     2659.69     2972.75    179.47 o
  -2   5   3        0.99        0.58      2.43 o
  -1   5   3     3689.18     3221.55    249.18 o
   0   5   3      958.85     1024.18     64.53 o
   1   5   3     3715.43     3772.87    164.76 o
   2   5   3      656.75      752.02     30.40 o
   3   5   3     2923.17     3053.83    126.76 o
   4   5   3      126.56      137.95      7.84 o
   5   5   3     1636.02     1659.25     82.38 o
   6   5   3        7.12        0.53      6.91 o
  -7   6   3       38.05       35.83     11.00 o
  -6   6   3     1311.29     1223.59     26.38 o
  -5   6   3       80.69       85.51      9.51 o
  -4   6   3     2546.70     2646.34    172.39 o
  -3   6   3      200.41      201.42      9.18 o
  -2   6   3     4062.37     3649.38    247.18 o
  -1   6   3      455.13      416.27     25.62 o
   0   6   3     5379.85     4763.23    196.24 o
   1   6   3      678.36      692.42     22.43 o
   2   6   3     4605.23     4625.66    147.05 o
   3   6   3      474.77      472.15     17.45 o
   4   6   3     2763.11     2816.80     91.63 o
   5   6   3      215.48      218.24     10.50 o
   6   6   3     1276.40     1295.36     54.36 o
  -6   7   3       58.03       58.69     14.09 o
  -5   7   3      586.13      620.66     30.99 o
  -4   7   3      122.33      133.62      6.88 o
  -3   7   3      725.15      682.03     32.71 o
  -2   7   3      195.66      170.37      6.85 o
  -1   7   3      582.44      525.94     23.69 o
   0   7   3      140.10      135.21      6.16 o
   1   7   3      445.58      431.68     10.00 o
   2   7   3       73.12       74.14      5.13 o
   3   7   3      329.34      329.45     14.46 o
   4   7   3       31.76       26.72      6.03 o
   5   7   3      241.24      254.17     11.22 o
   6   7   3       28.54       26.00      9.10 o
  -6   8   3      180.18      183.89     13.35 o
  -5   8   3      207.30      219.58     24.79 o
  -4   8   3      217.14      216.87     12.64 o
  -3   8   3      235.11      164.10     46.14 o
  -2   8   3      193.13      168.03      8.29 o
  -1   8   3       35.14       31.12      5.43 o
   0   8   3      157.55      144.23      6.19 o
   1   8   3       52.62       55.12      5.63 o
   2   8   3      153.96      158.41      6.81 o
   3   8   3       81.90       91.48      7.30 o
   4   8   3      120.78      125.87      8.21 o
   5   8   3       18.88       21.49      8.25 o
  -6   9   3       13.56       12.63     10.45 o
  -5   9   3      508.88      528.86     28.08 o
  -4   9   3       32.48       39.66      8.86 o
  -3   9   3      761.55      702.14     38.24 o
  -2   9   3        9.42        7.55      5.83 o
  -1   9   3      938.89      873.27     52.52 o
   0   9   3       46.87       60.82      7.83 o
   1   9   3     1055.96     1006.22     35.46 o
   2   9   3      117.45      125.39      8.73 o
   3   9   3      894.04      891.86     18.45 o
   4   9   3       78.01       68.71     10.11 o
   5   9   3      595.17      611.60     22.62 o
  -5  10   3        6.00        5.93     11.87 o
  -4  10   3      878.47      850.64     47.46 o
  -3  10   3       15.34        8.43      9.22 o
  -2  10   3     1429.65     1280.58     82.10 o
  -1  10   3       38.56       36.76      8.69 o
   0  10   3     1520.66     1470.74     71.06 o
   1  10   3       65.18       70.54     10.46 o
   2  10   3     1167.15     1077.80     60.77 o
   3  10   3       67.51       62.67     10.75 o
   4  10   3      699.35      667.97     25.82 o
  -4  11   3       38.66       33.78     17.11 o
  -3  11   3      153.30      159.55     17.13 o
  -2  11   3       93.35      103.73     13.76 o
  -1  11   3      211.33      233.58     16.76 o
   0  11   3      132.46      146.89     13.65 o
   1  11   3      154.22      145.94     13.81 o
   2  11   3       92.78       91.28     13.92 o
   3  11   3       74.02       67.06     16.21 o
   4  11   3       48.58       49.19     15.18 o
  -3  12   3        0.03       -4.20     13.33 o
  -2  12   3      111.72      126.21     27.33 o
  -1  12   3       15.39       10.89     12.28 o
   0  12   3      118.90      131.94     14.29 o
   1  12   3       46.76       49.51     12.58 o
   2  12   3       97.18       84.37     15.79 o
  -1  13   3      462.73      522.43     23.90 o
   0  13   3       10.66       10.32     12.18 o
   1  13   3      346.37      373.97     21.12 o
  -8   0   4      159.15      123.14     34.81 o
  -7   0   4     2286.40     1792.77    173.83 o
  -6   0   4      171.79      137.08     14.61 o
  -5   0   4     7164.15     7662.10    823.78 o
  -4   0   4       69.47       88.39      8.47 o
  -3   0   4    16587.28    17238.59   2442.97 o
  -2   0   4        7.36       14.17      3.41 o
  -1   0   4    22051.52    21780.27   4120.37 o
   0   0   4      262.35      313.22     50.36 o
   1   0   4    10630.88    11389.53   1286.81 o
   2   0   4      303.18      360.17     35.65 o
   3   0   4     4994.33     5033.74    806.65 o
   4   0   4      244.82      264.69     30.38 o
   5   0   4     2461.52     2418.02    210.16 o
   6   0   4       56.10       75.77     14.01 o
   7   0   4     1373.01     1275.55    136.06 o
  -8   1   4      405.93      339.50     26.24 o
  -7   1   4       44.37       47.21      9.52 o
  -6   1   4      607.35      494.57     18.85 o
  -5   1   4      127.52      132.82     15.77 o
  -4   1   4      835.23      893.96     61.11 o
  -3   1   4      344.33      406.12     40.60 o
  -2   1   4      871.83      940.23     87.55 o
  -1   1   4      528.07      659.01     66.15 o
   0   1   4     2587.16     2867.15    269.79 o
   1   1   4      428.95      485.72     37.14 o
   2   1   4     2948.30     3055.40    221.70 o
   3   1   4      257.47      281.33     17.01 o
   4   1   4     2093.07     2161.19    160.75 o
   5   1   4      109.66      115.62      9.01 o
   6   1   4      891.38      850.14     46.12 o
   7   1   4       55.27       49.85     10.12 o
  -7   2   4       12.04       10.13      8.19 o
  -6   2   4        0.29        2.27      6.45 o
  -5   2   4       28.25       84.69     16.59 o
  -4   2   4       12.65       14.31      2.99 o
  -3   2   4       63.07       76.49      6.74 o
  -2   2   4       38.69       36.64      4.53 o
  -1   2   4      166.72      203.75     18.31 o
   0   2   4       21.79       19.79      2.42 o
   1   2   4      262.41      294.35     20.54 o
   2   2   4       18.03       21.86      3.19 o
   3   2   4      129.16      140.09      8.69 o
   4   2   4        7.64        3.86      4.75 o
   5   2   4       47.09       94.48     12.55 o
   6   2   4        0.16       -0.68      6.91 o
   7   2   4        8.13        8.61      8.34 o
  -7   3   4       55.30       65.81      9.56 o
  -6   3   4     1289.76     1323.11     95.04 o
  -5   3   4      123.66      146.14     10.40 o
  -4   3   4     2335.43     2469.34    243.56 o
  -3   3   4      284.04      337.54     26.93 o
  -2   3   4     3054.35     3004.58    269.18 o
  -1   3   4      490.33      532.65     46.20 o
   0   3   4     1261.48     1311.51    102.64 o
   1   3   4     1120.97     1268.94     83.58 o
   2   3   4      979.07      975.36     56.55 o
   3   3   4      997.34     1121.89     60.12 o
   4   3   4      800.64      838.61     47.03 o
   5   3   4      529.49      477.33     51.50 o
   6   3   4      669.40      642.57     43.91 o
  -7   4   4     1073.90      978.24     25.61 o
  -6   4   4      205.55      214.60     20.49 o
  -5   4   4     2042.00     1920.70     98.95 o
  -4   4   4      318.79      385.72     33.69 o
  -3   4   4     3916.63     4304.53    337.18 o
  -2   4   4      289.21      284.88     22.76 o
  -1   4   4     7374.18     6890.61    571.79 o
   0   4   4        9.30        7.01      2.45 o
   1   4   4     9961.16    10236.57    639.61 o
   2   4   4       14.51       17.13      3.46 o
   3   4   4     6502.41     6666.12    384.55 o
   4   4   4       12.36       12.23      5.22 o
   5   4   4     3093.21     3086.49    157.07 o
   6   4   4        2.85        0.49      7.45 o
  -7   5   4       47.37       37.31      8.39 o
  -6   5   4      509.02      511.54     43.47 o
  -5   5   4      122.97      134.41     13.05 o
  -4   5   4     1073.70     1195.45     98.55 o
  -3   5   4      233.77      236.50     18.82 o
  -2   5   4     1899.76     1659.38    140.65 o
  -1   5   4      284.92      259.92     21.15 o
   0   5   4     2376.12     2461.33    123.04 o
   1   5   4       71.15       71.98      4.34 o
   2   5   4     1692.81     1740.34     83.21 o
   3   5   4        2.06        4.25      4.61 o
   4   5   4      864.78      878.67     45.24 o
   5   5   4        1.54        0.69      6.16 o
   6   5   4      362.46      350.65     20.62 o
  -7   6   4       56.87       58.58     19.28 o
  -6   6   4       55.83       53.17      7.98 o
  -5   6   4       98.52      151.97     14.35 o
  -4   6   4       78.34       84.27      5.78 o
  -3   6   4      202.96      209.65     13.58 o
  -2   6   4       59.81       60.64      6.16 o
  -1   6   4      435.10      430.54     22.11 o
   0   6   4        0.78        2.58      2.41 o
   1   6   4      620.29      673.37     24.72 o
   2   6   4       24.28       32.25      4.63 o
   3   6   4      357.02      369.78     15.48 o
   4   6   4       27.49       18.24      4.30 o
   5   6   4      128.38      152.81     11.77 o
   6   6   4        2.80        2.23      7.93 o
  -6   7   4      412.06      463.88     50.28 o
  -5   7   4      195.25      227.94     21.05 o
  -4   7   4      791.31      756.61     54.71 o
  -3   7   4      386.73      372.11     19.39 o
  -2   7   4     1240.43     1071.41     73.11 o
  -1   7   4      485.79      451.41     18.11 o
   0   7   4     1676.86     1568.46     53.03 o
   1   7   4      314.77      327.99     10.59 o
   2   7   4     1452.49     1508.72     47.80 o
   3   7   4      196.87      198.91      8.33 o
   4   7   4      970.51      973.61     35.77 o
   5   7   4       99.80      108.49      9.45 o
  -6   8   4        7.88        7.35      9.49 o
  -5   8   4     1017.39     1053.12     72.79 o
  -4   8   4       26.24       21.17      8.94 o
  -3   8   4     1752.93     1605.13    106.81 o
  -2   8   4       76.63       70.38      6.78 o
  -1   8   4     2387.97     2245.10    102.72 o
   0   8   4      142.77      133.59      6.69 o
   1   8   4     2258.51     2189.88     47.36 o
   2   8   4      125.83      128.09      6.93 o
   3   8   4     1590.53     1599.46     26.99 o
   4   8   4       62.01       62.73      8.13 o
   5   8   4      826.39      882.02     24.77 o
  -5   9   4        6.75        9.94     10.17 o
  -4   9   4      694.73      694.82     29.99 o
  -3   9   4        2.14       -3.60      6.83 o
  -2   9   4      848.87      775.63     46.67 o
  -1   9   4        5.62        3.24      6.63 o
   0   9   4      473.95      457.70     19.58 o
   1   9   4        0.67        3.20      6.03 o
   2   9   4      226.06      239.87     11.81 o
   3   9   4        5.78       13.32      7.99 o
   4   9   4      144.40      158.52     13.03 o
   5   9   4        2.06        2.85     11.31 o
  -5  10   4      182.15      179.40     19.60 o
  -4  10   4        6.55        3.53     11.59 o
  -3  10   4      407.86      260.23     97.35 o
  -2  10   4       10.64        7.53      8.43 o
  -1  10   4      413.76      369.09     21.11 o
   0  10   4       31.42       34.81      8.47 o
   1  10   4      166.26      141.08     10.35 o
   2  10   4       43.24       36.62      9.09 o
   3  10   4       51.35       48.69     11.97 o
   4  10   4       29.81       25.80     13.22 o
  -4  11   4      340.35      392.18     28.71 o
  -3  11   4       76.12       52.28     14.64 o
  -2  11   4      451.19      527.53     31.10 o
  -1  11   4      117.20      127.96     13.53 o
   0  11   4      566.81      614.59     42.91 o
   1  11   4      130.65      126.79     13.44 o
   2  11   4      564.91      521.68     32.97 o
   3  11   4       84.99       74.64     12.59 o
  -3  12   4      409.78      441.77     32.94 o
  -2  12   4        0.67       -2.65     14.01 o
  -1  12   4      321.02      356.67     19.84 o
   0  12   4        1.16       -3.51     11.09 o
   1  12   4      203.21      227.15     17.15 o
   2  12   4       13.49        7.78     13.06 o
  -7   1   5      474.67      395.72     17.47 o
  -6   1   5      522.13      458.62     25.12 o
  -5   1   5      568.57      557.45     52.74 o
  -4   1   5      784.89      897.90     78.66 o
  -3   1   5      483.52      547.96     51.41 o
  -2   1   5     1049.58     1140.02    120.08 o
  -1   1   5      740.06      775.86     79.48 o
   0   1   5     1653.55     1844.71    166.97 o
   1   1   5     1819.35     1906.74    149.54 o
   2   1   5     1353.96     1357.11    105.39 o
   3   1   5     1468.48     1434.97    104.78 o
   4   1   5      773.17      790.10     55.81 o
   5   1   5      858.03      798.42     51.74 o
   6   1   5      331.42      335.70     21.61 o
  -7   2   5      540.09      483.98     20.10 o
  -6   2   5     1011.64      885.12     25.53 o
  -5   2   5     1410.57     1468.64    137.88 o
  -4   2   5     2365.33     2711.40    250.32 o
  -3   2   5     2798.08     3041.96    278.32 o
  -2   2   5     4253.70     4063.81    481.75 o
  -1   2   5     3851.29     4258.56    422.65 o
   0   2   5     5097.37     5495.12    485.20 o
   1   2   5     2855.32     3090.30    244.64 o
   2   2   5     4261.56     4510.90    306.04 o
   3   2   5     1714.96     1858.75    130.68 o
   4   2   5     2598.55     2651.00    156.92 o
   5   2   5      830.40      821.56     53.32 o
   6   2   5     1272.53     1136.28     66.17 o
  -7   3   5      291.96      260.12     18.80 o
  -6   3   5      348.81      343.76     22.34 o
  -5   3   5      764.38      805.09     79.27 o
  -4   3   5      612.12      652.06     66.04 o
  -3   3   5     1374.80     1427.13    131.96 o
  -2   3   5      918.51      824.14     85.64 o
  -1   3   5     1496.76     1518.41    138.19 o
   0   3   5     1399.23     1536.73     95.53 o
   1   3   5      931.47      915.81     63.47 o
   2   3   5     1185.70     1205.38     73.13 o
   3   3   5      630.29      642.98     37.74 o
   4   3   5      687.74      676.41     41.45 o
   5   3   5      382.53      375.34     21.00 o
   6   3   5      267.94      250.00     23.37 o
  -7   4   5        3.49       -7.58      8.33 o
  -6   4   5        3.49        9.52      7.57 o
  -5   4   5        1.16       25.54      6.55 o
  -4   4   5       27.16       26.13      5.25 o
  -3   4   5        8.04       10.12      2.92 o
  -2   4   5       83.09       87.74      8.40 o
  -1   4   5      150.26      147.46     11.36 o
   0   4   5        7.52       11.36      2.97 o
   1   4   5      483.92      538.68     39.14 o
   2   4   5      196.05      224.41     14.44 o
   3   4   5      362.69      352.63     22.10 o
   4   4   5      295.47      286.77     16.31 o
   5   4   5      123.09      123.86      8.76 o
   6   4   5      117.02      123.74     10.59 o
  -7   5   5      367.84      391.10     24.24 o
  -6   5   5      694.93      768.07     74.08 o
  -5   5   5     1056.48     1059.50     77.14 o
  -4   5   5     1521.39     1578.25    152.66 o
  -3   5   5     1973.68     2034.40    160.17 o
  -2   5   5     2306.93     2169.94    185.29 o
  -1   5   5     1902.77     1808.14    115.44 o
   0   5   5     1573.20     1622.20     91.83 o
   1   5   5      597.05      535.44     26.50 o
   2   5   5      799.02      831.33     42.88 o
   3   5   5      150.59      154.44     10.36 o
   4   5   5      415.65      424.46     20.97 o
   5   5   5       66.14       78.06      7.86 o
   6   5   5      262.31      252.64     13.17 o
  -7   6   5      344.25      431.33     54.85 o
  -6   6   5      785.13      803.15     64.90 o
  -5   6   5      487.38      540.06     43.17 o
  -4   6   5     1529.83     1438.76    115.56 o
  -3   6   5      588.52      516.56     29.95 o
  -2   6   5     2352.25     2068.36    136.38 o
  -1   6   5      703.25      701.90     39.34 o
   0   6   5     2668.15     2832.60    121.59 o
   1   6   5     1037.12     1084.58     43.42 o
   2   6   5     2192.21     2305.64     99.25 o
   3   6   5      942.58      988.81     46.45 o
   4   6   5     1366.69     1391.76     56.45 o
   5   6   5      593.80      553.66     27.20 o
  -6   7   5      179.83      201.42     14.51 o
  -5   7   5      127.68      152.66     14.16 o
  -4   7   5      410.34      385.23     24.72 o
  -3   7   5      271.57      255.92     18.44 o
  -2   7   5      551.88      496.76     33.92 o
  -1   7   5      436.05      412.60     20.31 o
   0   7   5      306.76      296.61      9.19 o
   1   7   5      500.22      514.22     13.60 o
   2   7   5      151.88      154.38      7.26 o
   3   7   5      439.53      440.45     13.50 o
   4   7   5       66.14       67.29      7.87 o
   5   7   5      262.56      256.72     12.43 o
  -6   8   5       23.24       21.76     10.78 o
  -5   8   5      183.07      191.20     13.09 o
  -4   8   5      132.50      141.95     15.42 o
  -3   8   5      336.95      300.75     21.36 o
  -2   8   5      246.53      214.80     13.91 o
  -1   8   5      246.44      218.81      9.56 o
   0   8   5       78.93       72.18      5.97 o
   1   8   5       85.55       81.52      6.76 o
   2   8   5        4.73        1.85      5.66 o
   3   8   5       41.86       40.56      8.70 o
   4   8   5        1.67       -5.01      8.07 o
   5   8   5       39.29       27.73     11.40 o
  -5   9   5      122.92      135.32     12.67 o
  -4   9   5      324.33      323.09     20.60 o
  -3   9   5      158.22      149.33     10.99 o
  -2   9   5      383.51      307.51     34.78 o
  -1   9   5      276.99      289.88     13.23 o
   0   9   5      536.91      533.89     19.22 o
   1   9   5      498.10      519.87     14.59 o
   2   9   5      618.39      610.12     17.49 o
   3   9   5      524.58      535.46     18.76 o
   4   9   5      490.22      456.67     21.22 o
  -5  10   5      162.75      185.57     18.33 o
  -4  10   5      437.63      449.79     52.06 o
  -3  10   5      257.37      248.96     19.98 o
  -2  10   5      576.25      576.77     29.34 o
  -1  10   5      312.98      311.71     18.44 o
   0  10   5      687.85      734.23     24.10 o
   1  10   5      233.26      220.36     12.45 o
   2  10   5      608.75      613.40     19.97 o
   3  10   5      117.71      115.93     14.47 o
  -4  11   5        7.80        1.74     13.22 o
  -3  11   5       71.09       71.98     14.00 o
  -2  11   5       39.09       49.87     13.14 o
  -1  11   5      120.82      136.23     14.65 o
   0  11   5       87.16       93.26     13.20 o
   1  11   5      153.97      160.56     13.51 o
   2  11   5       75.64       69.36     12.91 o
   3  11   5      140.81      151.86     14.96 o
  -2  12   5        9.72        8.90     12.89 o
  -1  12   5       31.14       16.30     12.30 o
   0  12   5       48.56       55.48     13.44 o
   1  12   5       49.08       37.06     13.23 o
  -7   0   6      288.89      249.10     23.96 o
  -6   0   6     1352.92     1174.19     75.35 o
  -5   0   6      483.20      389.98     30.71 o
  -4   0   6     3628.88     3708.84    588.41 o
  -3   0   6      780.95      753.12    140.26 o
  -2   0   6     7539.23     8663.28   1522.75 o
  -1   0   6     1234.50     1280.97    229.76 o
   0   0   6     5521.00     6290.45    841.83 o
   1   0   6     1124.80     1078.59    133.74 o
   2   0   6     2912.36     2833.76    290.30 o
   3   0   6      576.11      529.77     63.30 o
   4   0   6     1215.61     1149.58    146.88 o
   5   0   6      236.64      222.68     22.86 o
   6   0   6      691.79      657.94     53.29 o
  -7   1   6      729.09      639.54     21.64 o
  -6   1   6       76.73       63.55      9.72 o
  -5   1   6     1278.20     1324.43    136.48 o
  -4   1   6      267.91      269.10     27.46 o
  -3   1   6     1773.58     2012.73    217.71 o
  -2   1   6      610.91      715.56     69.46 o
  -1   1   6     2123.15     2317.15    226.26 o
   0   1   6      487.90      503.51     53.67 o
   1   1   6     2610.04     2657.86    214.74 o
   2   1   6      318.55      299.36     18.66 o
   3   1   6     1949.96     1933.45    164.03 o
   4   1   6      176.47      159.03     12.61 o
   5   1   6     1116.95     1049.68     88.63 o
   6   1   6       99.46       85.22      9.32 o
  -7   2   6        0.21       15.01      9.38 o
  -6   2   6        1.04        6.85      7.94 o
  -5   2   6       16.13       13.81      6.42 o
  -4   2   6        4.79        5.29      3.88 o
  -3   2   6       75.72       83.68      8.07 o
  -2   2   6        7.14        8.79      2.90 o
  -1   2   6       99.18      101.62      8.73 o
   0   2   6        2.29        2.83      2.96 o
   1   2   6        0.42       -0.59      3.11 o
   2   2   6        9.23        8.06      4.09 o
   3   2   6       41.70       31.45      5.43 o
   4   2   6       21.52       17.89      6.08 o
   5   2   6       46.82       41.55      8.05 o
   6   2   6       21.16       11.22      8.66 o
  -7   3   6      838.50      814.01     60.92 o
  -6   3   6       22.62       30.10      8.02 o
  -5   3   6     2275.87     2252.20    220.61 o
  -4   3   6       58.89       59.43      6.76 o
  -3   3   6     4569.34     4859.54    481.63 o
  -2   3   6      119.32      126.01     12.89 o
  -1   3   6     5808.08     6245.61    570.79 o
   0   3   6      271.21      303.29     22.31 o
   1   3   6     3392.01     3501.83    242.59 o
   2   3   6      342.85      347.95     23.78 o
   3   3   6     1408.18     1388.31     93.88 o
   4   3   6      245.43      228.72     14.21 o
   5   3   6      510.55      479.50     30.37 o
   6   3   6       98.05       77.46     10.83 o
  -7   4   6      184.01      189.01     26.01 o
  -6   4   6      917.51      978.13     83.36 o
  -5   4   6      424.09      389.29     30.88 o
  -4   4   6     1167.30     1107.54     85.52 o
  -3   4   6      761.63      703.65     67.97 o
  -2   4   6     1201.32     1096.24    105.11 o
  -1   4   6     1105.04     1145.06     85.96 o
   0   4   6     2198.54     2397.17    155.03 o
   1   4   6     1080.52     1111.50     73.12 o
   2   4   6     2848.98     3000.54    187.00 o
   3   4   6      736.17      717.18     43.14 o
   4   4   6     2411.98     2380.41    137.54 o
   5   4   6      408.08      372.98     18.76 o
   6   4   6     1208.17     1075.55     69.94 o
  -7   5   6      199.10      223.72     21.75 o
  -6   5   6       81.68       97.19      9.80 o
  -5   5   6      364.51      397.53     29.38 o
  -4   5   6       77.98       78.48      6.63 o
  -3   5   6      569.86      544.75     44.40 o
  -2   5   6       37.07       41.23      4.29 o
  -1   5   6      802.95      800.57     48.95 o
   0   5   6       44.86       42.18      4.32 o
   1   5   6      899.99      936.34     48.06 o
   2   5   6       78.95       81.04      5.97 o
   3   5   6      728.32      726.41     40.39 o
   4   5   6      116.09      120.66      8.60 o
   5   5   6      398.64      395.89     15.35 o
  -6   6   6        9.58        6.21      8.62 o
  -5   6   6        0.16        2.08      5.97 o
  -4   6   6        1.70       -0.83      5.15 o
  -3   6   6       11.39        8.81      4.50 o
  -2   6   6        7.60       11.59      4.09 o
  -1   6   6       11.10       12.40      3.91 o
   0   6   6        4.68        4.91      4.28 o
   1   6   6        4.11        0.65      4.43 o
   2   6   6       79.62       78.85      6.41 o
   3   6   6        0.88        1.14      5.69 o
   4   6   6      141.17      137.05      9.29 o
   5   6   6        0.04        1.55      7.36 o
  -6   7   6       29.48       27.57     10.08 o
  -5   7   6      754.51      795.14     43.57 o
  -4   7   6       34.67       33.56      7.41 o
  -3   7   6     1244.72     1130.25     80.31 o
  -2   7   6       28.33       31.76      5.21 o
  -1   7   6     1771.26     1731.69     94.30 o
   0   7   6       40.85       40.28      5.81 o
   1   7   6     1906.94     1958.43     69.72 o
   2   7   6       81.32       95.18      7.18 o
   3   7   6     1348.25     1367.99     49.57 o
   4   7   6       94.11       94.83      8.89 o
   5   7   6      699.16      711.65     21.93 o
  -6   8   6      585.62      632.44     48.75 o
  -5   8   6      250.44      268.48     14.13 o
  -4   8   6     1039.62     1047.48     58.24 o
  -3   8   6      475.44      425.12     28.82 o
  -2   8   6     1398.36     1362.71     87.57 o
  -1   8   6      493.80      489.84     23.60 o
   0   8   6     1410.31     1409.22     33.65 o
   1   8   6      361.13      368.84     11.66 o
   2   8   6     1060.39     1076.19     31.11 o
   3   8   6      240.61      272.71     13.75 o
   4   8   6      627.70      612.75     22.58 o
  -5   9   6       95.07      116.55     11.92 o
  -4   9   6       34.66       30.91      9.89 o
  -3   9   6      290.55      274.55     15.05 o
  -2   9   6       69.97       76.98      8.37 o
  -1   9   6      339.67      336.67     15.24 o
   0   9   6      114.09      124.93     10.28 o
   1   9   6      143.63      141.59     10.87 o
   2   9   6       86.64       98.82     11.35 o
   3   9   6       36.72       31.74     10.85 o
   4   9   6       31.22       40.63     13.16 o
  -4  10   6       79.50       81.23     14.13 o
  -3  10   6        0.46       -0.30     10.90 o
  -2  10   6      210.79      169.70     15.99 o
  -1  10   6        1.64        3.96      7.84 o
   0  10   6      200.40      190.66     12.46 o
   1  10   6        1.76        2.46      7.77 o
   2  10   6       83.44       74.97     12.16 o
   3  10   6        1.42       -0.78     10.57 o
  -3  11   6      407.84      382.40     29.32 o
  -2  11   6       38.84       41.34     13.43 o
  -1  11   6      452.96      466.04     23.32 o
   0  11   6       22.51       20.25     10.81 o
   1  11   6      438.71      414.14     23.23 o
   2  11   6        3.61        4.93     11.39 o
  -1  12   6      133.06      161.01     18.25 o
   0  12   6      361.34      426.50     22.10 o
  -7   1   7       98.87      107.14     13.10 o
  -6   1   7      837.03      788.76     57.57 o
  -5   1   7      125.81      143.71     15.38 o
  -4   1   7     1475.77     1572.75    199.40 o
  -3   1   7      114.41      137.20     16.20 o
  -2   1   7     1801.71     2099.62    214.85 o
  -1   1   7       95.01      100.76      8.87 o
   0   1   7     2309.60     2427.42    220.43 o
   1   1   7      176.29      194.38     16.98 o
   2   1   7     2461.60     2427.86    221.38 o
   3   1   7      138.88      137.20      8.45 o
   4   1   7     1993.87     1830.36    143.37 o
   5   1   7       63.26       56.96      8.83 o
  -7   2   7     1196.74     1122.79     63.87 o
  -6   2   7       22.04       26.05      7.78 o
  -5   2   7     2119.23     2023.52    226.39 o
  -4   2   7       58.36       61.67      7.88 o
  -3   2   7     3000.98     3146.29    383.51 o
  -2   2   7       75.70       73.80      6.38 o
  -1   2   7     3454.76     3811.14    340.66 o
   0   2   7       75.64       81.19      5.46 o
   1   2   7     3176.41     3304.03    239.41 o
   2   2   7       54.16       45.95      5.39 o
   3   2   7     2129.81     2135.55    162.28 o
   4   2   7       28.97       21.36      7.13 o
   5   2   7     1182.18     1084.42     59.77 o
  -7   3   7        4.76        1.05      8.85 o
  -6   3   7      584.77      520.08     43.56 o
  -5   3   7        9.82       18.05      6.35 o
  -4   3   7     1422.35     1246.49    128.46 o
  -3   3   7       10.03        9.72      4.58 o
  -2   3   7     2553.24     2512.63    239.28 o
  -1   3   7        6.30        6.54      3.61 o
   0   3   7     2303.27     2463.41    183.45 o
   1   3   7        6.60       11.34      4.45 o
   2   3   7     1352.29     1354.47     92.73 o
   3   3   7        6.60        6.59      5.71 o
   4   3   7      602.50      569.47     35.26 o
   5   3   7        5.54        0.61      7.69 o
  -7   4   7       40.57       37.42     10.26 o
  -6   4   7        2.91       -1.81      7.10 o
  -5   4   7       45.86       87.74      9.20 o
  -4   4   7       88.66       78.36      6.95 o
  -3   4   7       15.74       17.42      4.84 o
  -2   4   7      311.18      307.11     25.79 o
  -1   4   7        0.89        3.29      3.97 o
   0   4   7      115.35      131.66      8.13 o
   1   4   7        1.05       -0.55      4.38 o
   2   4   7        0.51        2.15      4.74 o
   3   4   7        1.34       -0.47      5.80 o
   4   4   7       62.99       58.29      7.82 o
   5   4   7       12.68       19.48      7.86 o
  -6   5   7      636.20      687.10     52.82 o
  -5   5   7      183.84      159.34     13.55 o
  -4   5   7     1525.89     1472.98    125.51 o
  -3   5   7      761.10      729.57     73.54 o
  -2   5   7     2762.68     2640.89    226.19 o
  -1   5   7     1230.78     1302.47     78.48 o
   0   5   7     2916.49     3083.16    198.66 o
   1   5   7      531.30      547.02     28.27 o
   2   5   7     2052.07     2047.98    134.19 o
   3   5   7       76.03       78.31      7.53 o
   4   5   7      991.59      951.51     49.33 o
   5   5   7        0.27        0.20      8.02 o
  -6   6   7        3.94        3.05      8.57 o
  -5   6   7     1176.84     1192.10     90.57 o
  -4   6   7        4.62        5.42      6.60 o
  -3   6   7     2143.58     1873.61    147.13 o
  -2   6   7       86.41       91.83      5.80 o
  -1   6   7     2743.28     2779.52    145.66 o
   0   6   7      125.59      139.97      7.08 o
   1   6   7     2250.29     2357.59    102.06 o
   2   6   7       44.40       37.47      7.02 o
   3   6   7     1429.34     1446.15     71.87 o
   4   6   7        1.14        8.88      7.46 o
   5   6   7      735.59      728.46     34.26 o
  -6   7   7      225.69      282.59     19.13 o
  -5   7   7        6.41        8.06      8.56 o
  -4   7   7      248.51      254.36     21.97 o
  -3   7   7        2.29        4.58      6.48 o
  -2   7   7      252.73      257.74     14.55 o
  -1   7   7        4.61        4.46      4.97 o
   0   7   7      339.29      369.17     15.10 o
   1   7   7       31.61       33.00      6.66 o
   2   7   7      336.50      353.85     12.73 o
   3   7   7       58.57       57.31      8.47 o
   4   7   7      236.38      221.04     12.11 o
  -5   8   7       51.27       55.53     10.51 o
  -4   8   7       29.52       29.10      8.90 o
  -3   8   7       98.27       90.67     11.02 o
  -2   8   7       99.58      100.28      9.71 o
  -1   8   7      139.78      112.00     11.43 o
   0   8   7       38.62       34.09      6.89 o
   1   8   7       73.46       65.39      7.74 o
   2   8   7        0.92        5.77      7.29 o
   3   8   7       12.66       10.15      9.23 o
   4   8   7        8.92        7.89     10.23 o
  -5   9   7       36.31       41.99     11.71 o
  -4   9   7      493.16      503.87     33.89 o
  -3   9   7       11.29       12.34      9.29 o
  -2   9   7      690.02      714.20     41.72 o
  -1   9   7        1.25        0.05      7.85 o
   0   9   7      840.47      883.17     20.94 o
   1   9   7       11.17        1.70      8.37 o
   2   9   7      795.29      810.47     23.10 o
   3   9   7       38.06       35.84     11.55 o
  -4  10   7        2.41       -2.31     11.97 o
  -3  10   7      451.68      452.33     28.49 o
  -2  10   7        3.47        3.48     11.55 o
  -1  10   7      514.16      550.44     23.00 o
   0  10   7        2.75        5.78      8.60 o
   1  10   7      578.82      620.00     18.40 o
   2  10   7        0.17       -6.01     10.54 o
  -2  11   7       97.06      107.32     16.46 o
  -1  11   7       65.43       78.58     12.14 o
   0  11   7       75.06       84.78     11.75 o
   1  11   7       26.75       23.23     12.69 o
  -7   0   8      162.17      153.48     17.73 o
  -6   0   8     1354.93     1200.81    210.35 o
  -5   0   8      373.77      289.67     47.62 o
  -4   0   8     2170.14     2267.49    445.48 o
  -3   0   8      826.41      783.21    165.44 o
  -2   0   8     2417.14     2741.47    461.43 o
  -1   0   8     1325.12     1487.64    241.32 o
   0   0   8     2601.18     2704.24    369.99 o
   1   0   8      708.76      725.75     86.47 o
   2   0   8     2395.05     2218.19    353.21 o
   3   0   8      172.73      175.52     27.54 o
   4   0   8     1702.93     1468.17    197.24 o
   5   0   8       10.46       19.21     11.76 o
  -7   1   8      181.22      179.28     17.26 o
  -6   1   8      187.74      184.90     18.80 o
  -5   1   8      475.94      467.62     65.03 o
  -4   1   8      375.77      396.05     53.24 o
  -3   1   8     1076.93     1002.53    136.34 o
  -2   1   8      507.54      589.67     65.87 o
  -1   1   8     1793.29     1936.43    184.66 o
   0   1   8      532.91      556.59     48.44 o
   1   1   8     1438.91     1415.67    107.57 o
   2   1   8      475.82      452.54     45.66 o
   3   1   8      784.66      709.87     61.70 o
   4   1   8      362.34      325.73     29.43 o
   5   1   8      317.62      287.83     21.19 o
  -7   2   8        0.22        0.59      8.75 o
  -6   2   8        0.60        4.38      7.60 o
  -5   2   8        8.58       17.76      6.90 o
  -4   2   8       30.18       28.22      5.93 o
  -3   2   8       47.00       35.69      5.34 o
  -2   2   8      172.27      170.77     18.44 o
  -1   2   8       82.51       88.63      9.11 o
   0   2   8      167.08      180.17     14.62 o
   1   2   8       22.42       19.95      5.00 o
   2   2   8       57.25       46.89      6.48 o
   3   2   8        0.30        0.37      5.95 o
   4   2   8        0.31       -1.60      7.02 o
   5   2   8        2.76       -3.56      8.24 o
  -6   3   8      186.29      184.27     15.57 o
  -5   3   8      456.35      464.91     51.71 o
  -4   3   8      569.00      523.12     68.39 o
  -3   3   8      452.41      483.90     55.28 o
  -2   3   8     1290.66     1298.85    147.83 o
  -1   3   8      500.12      522.85     40.63 o
   0   3   8     1494.46     1692.32    114.21 o
   1   3   8      702.14      703.98     49.44 o
   2   3   8     1056.94     1072.72     83.60 o
   3   3   8      717.01      685.02     49.88 o
   4   3   8      471.44      457.89     28.61 o
   5   3   8      532.18      471.19     40.85 o
  -6   4   8      679.62      649.73     50.68 o
  -5   4   8      281.72      311.61     23.09 o
  -4   4   8     1510.42     1351.57    145.75 o
  -3   4   8      144.44      163.98     17.19 o
  -2   4   8     2544.17     2522.11    279.09 o
  -1   4   8       40.55       40.52      5.27 o
   0   4   8     2690.59     2940.68    216.41 o
   1   4   8       78.40       89.23      6.60 o
   2   4   8     1959.84     1988.67    139.98 o
   3   4   8      155.24      151.73     10.69 o
   4   4   8     1066.06     1004.63     58.44 o
   5   4   8      189.57      172.27     11.61 o
  -6   5   8      110.99      122.95     15.03 o
  -5   5   8      476.53      476.49     49.43 o
  -4   5   8      120.43      114.92     11.84 o
  -3   5   8      722.24      738.35     69.74 o
  -2   5   8       77.55       82.58      6.72 o
  -1   5   8      696.25      755.93     46.02 o
   0   5   8       60.66       64.93      6.40 o
   1   5   8      583.52      597.69     35.02 o
   2   5   8       46.95       52.67      7.48 o
   3   5   8      422.77      418.53     24.42 o
   4   5   8       37.53       37.78      8.38 o
  -6   6   8       11.82        7.76      9.33 o
  -5   6   8       65.25       74.93     10.15 o
  -4   6   8       33.14       30.50      7.53 o
  -3   6   8       14.24       10.64      6.87 o
  -2   6   8       57.74       52.44      7.19 o
  -1   6   8        3.28       -1.64      5.21 o
   0   6   8       72.55       79.07      6.90 o
   1   6   8        3.71        7.27      6.01 o
   2   6   8       56.55       51.32      8.03 o
   3   6   8        2.43       -5.63      7.34 o
   4   6   8       35.21       18.86      8.94 o
  -5   7   8      416.46      455.89     34.25 o
  -4   7   8      275.66      280.46     22.04 o
  -3   7   8      592.22      586.20     49.45 o
  -2   7   8      346.84      339.40     29.55 o
  -1   7   8      587.33      600.60     27.48 o
   0   7   8      467.19      468.88     22.79 o
   1   7   8      497.41      502.81     15.91 o
   2   7   8      509.62      480.78     22.17 o
   3   7   8      380.00      357.60     15.50 o
   4   7   8      400.41      366.55     17.32 o
  -5   8   8       87.24       85.88     12.62 o
  -4   8   8      551.48      575.87     40.96 o
  -3   8   8      172.98      161.04     14.40 o
  -2   8   8      816.02      874.64     54.27 o
  -1   8   8      209.30      210.46     10.04 o
   0   8   8      795.82      867.63     24.41 o
   1   8   8      156.81      143.77     10.17 o
   2   8   8      552.57      577.56     27.17 o
   3   8   8       98.19       90.97     12.02 o
  -4   9   8       17.11       20.51     11.17 o
  -3   9   8      183.58      202.08     24.43 o
  -2   9   8       61.19       65.38     13.22 o
  -1   9   8      214.64      218.68     23.09 o
   0   9   8       54.77       61.92      9.56 o
   1   9   8      269.84      317.85     15.71 o
   2   9   8        5.05       -2.08     10.81 o
  -3  10   8       43.56       23.91     13.78 o
  -2  10   8       14.93        7.31     12.80 o
  -1  10   8       87.05       88.97     13.71 o
   0  10   8        2.51        0.98      9.52 o
   1  10   8       75.23       70.42     11.85 o
  -6   1   9      123.34       93.99     11.36 o
  -5   1   9      664.18      562.46     66.42 o
  -4   1   9      332.22      293.95     42.70 o
  -3   1   9      878.43      841.68    118.89 o
  -2   1   9      779.22      762.47     91.05 o
  -1   1   9      894.19      943.06     90.87 o
   0   1   9      832.46      841.12     72.90 o
   1   1   9      781.36      740.79     82.71 o
   2   1   9      452.52      414.13     41.06 o
   3   1   9      560.95      508.66     45.49 o
   4   1   9      118.26      107.81     11.48 o
  -6   2   9      708.47      667.17     68.66 o
  -5   2   9      320.22      310.25     42.43 o
  -4   2   9     1184.56     1154.47    152.28 o
  -3   2   9      565.99      565.23     76.75 o
  -2   2   9     1356.29     1446.10    175.08 o
  -1   2   9      713.63      787.73     66.63 o
   0   2   9     1249.65     1350.20    110.27 o
   1   2   9      726.87      775.37     58.24 o
   2   2   9     1046.70     1046.83     86.73 o
   3   2   9      607.91      562.84     53.66 o
   4   2   9      733.41      651.14     52.60 o
  -6   3   9      159.91      155.55     12.28 o
  -5   3   9      322.02      303.17     41.73 o
  -4   3   9      229.96      230.37     34.45 o
  -3   3   9      803.60      749.12     95.88 o
  -2   3   9      264.32      275.96     31.59 o
  -1   3   9     1349.55     1420.66    107.24 o
   0   3   9      301.49      315.50     26.43 o
   1   3   9     1103.78     1066.04     83.45 o
   2   3   9      287.23      287.90     23.01 o
   3   3   9      539.44      515.52     36.27 o
   4   3   9      201.24      181.12     16.28 o
  -6   4   9       11.91       16.78      8.92 o
  -5   4   9       27.65       26.18      8.08 o
  -4   4   9       69.49       61.38      8.38 o
  -3   4   9        0.08        0.67      5.51 o
  -2   4   9      162.28      162.67     13.76 o
  -1   4   9       59.55       56.34      6.12 o
   0   4   9      141.66      139.75     10.89 o
   1   4   9       63.54       61.66      7.24 o
   2   4   9       76.17       74.16      8.30 o
   3   4   9       14.63       10.97      7.41 o
   4   4   9       30.53       24.60      8.67 o
  -6   5   9      300.30      331.92     42.29 o
  -5   5   9      652.57      660.76     74.57 o
  -4   5   9      307.80      297.55     30.38 o
  -3   5   9      897.46      866.98     91.98 o
  -2   5   9       99.21      109.39     10.49 o
  -1   5   9     1000.80     1067.07     66.80 o
   0   5   9       20.78       18.97      6.32 o
   1   5   9      910.52      912.24     52.47 o
   2   5   9       26.22       31.72      7.77 o
   3   5   9      621.64      577.98     38.38 o
   4   5   9       77.12       66.50      9.96 o
  -5   6   9      200.69      209.55     24.31 o
  -4   6   9      421.16      406.39     42.61 o
  -3   6   9      341.50      358.33     36.16 o
  -2   6   9      860.11      903.79     87.86 o
  -1   6   9      543.81      631.77     41.75 o
   0   6   9     1075.51     1184.69     56.88 o
   1   6   9      603.36      655.11     24.04 o
   2   6   9      793.55      788.22     47.06 o
   3   6   9      436.37      425.10     17.26 o
  -5   7   9      152.98      193.42     17.66 o
  -4   7   9       64.95       59.97     10.32 o
  -3   7   9      126.74      143.04     21.14 o
  -2   7   9      102.71      115.22     13.67 o
  -1   7   9       76.35       79.49      9.32 o
   0   7   9      146.48      156.74     10.21 o
   1   7   9       88.17      102.03     10.12 o
   2   7   9      173.20      174.81     12.73 o
   3   7   9      122.63      123.58     11.96 o
  -4   8   9       47.15       40.18     12.96 o
  -3   8   9       34.28       33.87     11.12 o
  -2   8   9       56.59       52.53     11.56 o
  -1   8   9       96.48      131.37     12.34 o
   0   8   9       78.89       78.69      9.13 o
   1   8   9       45.14       54.50      9.44 o
   2   8   9       90.96       98.77     12.30 o
  -3   9   9      451.75      474.05     38.91 o
  -2   9   9      157.30      172.47     17.61 o
  -1   9   9      637.10      651.50     23.92 o
   0   9   9      240.07      280.26     14.09 o
   1   9   9      633.69      645.98     23.16 o
  -1  10   9      216.73      259.47     18.64 o
  -6   0  10       32.68       24.19     13.25 o
  -5   0  10      938.88      882.53    166.13 o
  -4   0  10       27.71       30.42     10.19 o
  -3   0  10      983.53     1025.22    220.76 o
  -2   0  10        1.57        0.88      8.33 o
  -1   0  10      702.56      788.46    109.56 o
   0   0  10        6.67       12.05      8.39 o
   1   0  10      668.80      640.65    103.32 o
   2   0  10        8.04       10.79     10.85 o
   3   0  10      707.64      600.26     94.16 o
   4   0  10        1.14        0.96     11.43 o
  -6   1  10      390.64      326.10     40.52 o
  -5   1  10       21.31       18.10      8.56 o
  -4   1  10      780.54      743.24    101.07 o
  -3   1  10       23.69       25.35      6.81 o
  -2   1  10     1440.28     1291.19    159.36 o
  -1   1  10       15.52       17.06      5.75 o
   0   1  10     1738.98     1799.79    169.24 o
   1   1  10       19.73       16.42      6.93 o
   2   1  10     1290.53     1215.46    109.90 o
   3   1  10       25.25       23.04      8.25 o
   4   1  10      577.69      497.01     47.44 o
  -6   2  10       16.30       11.59      9.30 o
  -5   2  10        3.25       14.65      8.39 o
  -4   2  10        1.01        1.75      7.01 o
  -3   2  10        0.59        0.50      6.19 o
  -2   2  10       55.36       47.08      6.82 o
  -1   2  10       12.17        9.40      5.58 o
   0   2  10      145.98      148.76     11.36 o
   1   2  10       33.67       34.25      7.37 o
   2   2  10      108.45       95.39      9.32 o
   3   2  10       27.60       24.82      8.74 o
   4   2  10       21.03       16.03      9.33 o
  -6   3  10      880.01      827.62     92.09 o
  -5   3  10        0.62        4.28      7.68 o
  -4   3  10     1347.97     1240.41    166.72 o
  -3   3  10        8.48        2.54      6.48 o
  -2   3  10     1332.52     1342.28    136.13 o
  -1   3  10       11.69        9.54      5.88 o
   0   3  10     1065.99     1080.39     83.04 o
   1   3  10       11.94       10.71      6.94 o
   2   3  10      780.99      727.11     60.02 o
   3   3  10       12.48        9.16      8.11 o
  -5   4  10      408.74      377.68     43.42 o
  -4   4  10       13.80       13.29      7.74 o
  -3   4  10      801.53      809.26     87.91 o
  -2   4  10       67.77       68.22      7.67 o
  -1   4  10     1319.63     1377.55    128.64 o
   0   4  10      123.88      148.22     11.14 o
   1   4  10     1339.48     1419.31    107.04 o
   2   4  10       91.98       95.98      9.70 o
   3   4  10      912.59      849.64     57.19 o
  -5   5  10        1.79       -1.18      9.26 o
  -4   5  10      299.02      293.98     32.41 o
  -3   5  10       10.35        4.51      7.67 o
  -2   5  10      427.86      456.41     36.47 o
  -1   5  10       49.07       46.82      8.13 o
   0   5  10      421.54      450.98     24.37 o
   1   5  10       68.97       72.52      9.01 o
   2   5  10      307.67      285.34     19.23 o
   3   5  10       44.93       35.98      9.35 o
  -5   6  10        5.35       11.15      9.55 o
  -4   6  10       38.69       34.77     10.01 o
  -3   6  10        4.37        8.16      9.55 o
  -2   6  10       22.01       23.49      8.30 o
  -1   6  10        2.47       -6.38      7.68 o
   0   6  10        8.21        4.84      7.67 o
   1   6  10       18.74       19.68      8.69 o
   2   6  10        8.68       17.94      9.08 o
  -4   7  10      784.83      801.09    139.55 o
  -3   7  10        0.01        0.15      9.23 o
  -2   7  10     1113.28     1169.00     90.81 o
  -1   7  10       12.16        7.96      8.54 o
   0   7  10     1012.20     1089.46     47.11 o
   1   7  10       17.69       27.37      9.47 o
   2   7  10      659.53      633.54     39.53 o
  -3   8  10      516.84      537.24     45.66 o
  -2   8  10       20.51       23.64     11.48 o
  -1   8  10      591.45      671.38     29.12 o
   0   8  10       18.51       30.39     10.38 o
   1   8  10      501.26      576.09     22.88 o
  -1   9  10        5.04       13.06     12.87 o
  -5   1  11      281.35      237.16     32.91 o
  -4   1  11      185.55      157.14     24.33 o
  -3   1  11      675.33      610.92     79.57 o
  -2   1  11      248.25      240.02     26.27 o
  -1   1  11     1314.71     1277.23    114.60 o
   0   1  11      206.54      217.30     26.80 o
   1   1  11     1467.67     1363.64    136.36 o
   2   1  11      114.70      106.85     11.72 o
   3   1  11     1002.68      873.84     83.97 o
  -5   2  11       45.36       43.06     10.33 o
  -4   2  11      634.75      594.40     78.85 o
  -3   2  11       45.36       52.73      8.33 o
  -2   2  11      798.69      778.76     79.92 o
  -1   2  11       21.55       16.03      7.31 o
   0   2  11      759.56      804.57     87.53 o
   1   2  11       11.13        4.43      7.94 o
   2   2  11      556.41      528.24     43.47 o
   3   2  11       10.57        1.52      9.41 o
  -5   3  11      472.26      440.19     59.52 o
  -4   3  11        5.56        3.83      8.13 o
  -3   3  11      574.03      591.39     68.08 o
  -2   3  11       42.43       34.83      7.94 o
  -1   3  11      462.47      477.12     49.57 o
   0   3  11      111.53      117.08     15.50 o
   1   3  11      355.52      357.37     28.57 o
   2   3  11      110.54       99.80     10.37 o
  -5   4  11       10.38       11.38      8.96 o
  -4   4  11        1.09        1.13      8.32 o
  -3   4  11        1.41        4.92      7.86 o
  -2   4  11        0.17       -1.27      7.69 o
  -1   4  11       18.55       18.48      8.06 o
   0   4  11        3.42        7.18      7.74 o
   1   4  11       46.24       41.04      8.71 o
   2   4  11        4.70        8.04      8.41 o
  -4   5  11      334.53      329.44     38.00 o
  -3   5  11      780.79      773.61    116.75 o
  -2   5  11      303.53      314.19     28.46 o
  -1   5  11      706.54      750.29     53.50 o
   0   5  11      166.70      172.61     12.21 o
   1   5  11      511.73      518.16     40.26 o
   2   5  11       83.45       77.49     10.35 o
  -4   6  11      456.58      468.39     54.50 o
  -3   6  11        6.30       -0.88     10.30 o
  -2   6  11      476.82      532.70     43.64 o
  -1   6  11       52.08       41.83      9.75 o
   0   6  11      444.93      471.52     40.62 o
   1   6  11      109.30      101.68     11.70 o
  -3   7  11      122.31      119.86     21.40 o
  -2   7  11       19.38       15.98     10.14 o
  -1   7  11      169.23      197.91     13.69 o
   0   7  11       57.84       62.03     11.93 o
  -4   0  12      592.37      536.80    133.96 o
  -3   0  12      438.11      450.82     92.68 o
  -2   0  12      433.00      435.95     68.80 o
  -1   0  12      509.14      464.76     94.20 o
   0   0  12      156.84      172.49     29.08 o
   1   0  12      426.25      451.35     73.59 o
   2   0  12       45.45       46.82     14.83 o
  -4   1  12      307.43      306.98     47.80 o
  -3   1  12      188.27      192.25     23.24 o
  -2   1  12      302.41      307.83     38.23 o
  -1   1  12      314.54      278.62     30.45 o
   0   1  12      199.94      206.38     17.49 o
   1   1  12      385.10      366.99     38.95 o
   2   1  12      119.72      108.83     11.93 o
  -4   2  12       17.19        9.57      8.81 o
  -3   2  12       44.47       47.98      9.25 o
  -2   2  12        6.31        7.02      8.74 o
  -1   2  12        0.00       -1.21      8.26 o
   0   2  12        1.28       -5.21      8.17 o
   1   2  12       31.46       28.96      9.52 o
  -4   3  12       95.55       94.29     11.36 o
  -3   3  12      401.54      401.75     39.81 o
  -2   3  12      175.58      185.27     22.91 o
  -1   3  12      397.58      388.58     32.23 o
   0   3  12      244.22      266.01     26.54 o
   1   3  12      318.85      288.74     29.70 o
  -3   4  12      291.06      307.55     35.71 o
  -2   4  12      219.98      220.03     22.67 o
  -1   4  12      365.21      405.78     34.27 o
   0   4  12      319.81      302.66     34.27 o
   1   4  12      357.53      389.29     27.54 o
  -3   5  12       68.11       59.73     12.56 o
  -2   5  12      200.75      211.67     25.58 o
  -1   5  12       82.16       81.66     11.67 o
   0   5  12      282.11      300.89     29.67 o
  -3   1  13      114.04      132.51     15.69 o
  -2   1  13      224.90      210.90     25.67 o
  -1   1  13       74.51       61.88     11.66 o
   0   1  13      345.59      297.30     28.26 o
  -2   2  13        7.24        9.09      9.54 o
  -1   2  13      552.46      518.57     51.55 o
   0   2  13       31.35       41.06     10.96 o
  -1   3  13       83.51       75.08     12.51 o
 
